# Supplementary material for: Organocatalytic Asymmetric Synthesis of Azabicyclo[2.1.1]hexanes
Source: ACS Catal. 2025 May 2;15(10):8297–302. doi: 10.1021/acscatal.5c02225 (PMC12090186; doi:10.1021/acscatal.5c02225)
Supplement: Supplementary file 1 — cs5c02225_si_001.cif [file cs5c02225_si_001.cif]

data_16146sadabs

_publ_requested_journal          'J.Am.Chem.Soc.'
_publ_section_title              
;
ALL-AA-274-01
;

loop_
_publ_author_name
_publ_author_address

'Layth Alama'
;     Max-Planck-Institut f\"ur Kohlenforschung
      Kaiser-Wilhelm-Platz 1
      45470 M\"ulheim an der Ruhr
      Germany
;
'Nils Frank'
;     Max-Planck-Institut f\"ur Kohlenforschung
      Kaiser-Wilhelm-Platz 1
      45470 M\"ulheim an der Ruhr
      Germany
;
'Lennart Br\"ucher'
;     Max-Planck-Institut f\"ur Kohlenforschung
      Kaiser-Wilhelm-Platz 1
      45470 M\"ulheim an der Ruhr
      Germany
;
'Johanna Nienhaus'
;     Max-Planck-Institut f\"ur Kohlenforschung
      Kaiser-Wilhelm-Platz 1
      45470 M\"ulheim an der Ruhr
      Germany
;
'Benjamin List'
;     Max-Planck-Institut f\"ur Kohlenforschung
      Kaiser-Wilhelm-Platz 1
      45470 M\"ulheim an der Ruhr
      Germany
;

_audit_block_code                16146
_audit_creation_date             2025-02-17
_audit_creation_method           
;
Olex2 1.5
(compiled 2023.08.24 svn.re1ec1418 for OlexSys, GUI svn.r6817)
;

_shelx_SHELXL_version_number     2019/3

_audit_contact_author_address    ?
_audit_contact_author_email      ?
_audit_contact_author_phone      ?
_publ_contact_author_id_orcid    ?
_publ_section_references         
;
Dolomanov, O.V., Bourhis, L.J., Gildea, R.J, Howard, J.A.K. & Puschmann, H.
 (2009), J. Appl. Cryst. 42, 339-341.

Sheldrick, G.M. (2015). Acta Cryst. C71, 3-8.
;
_chemical_name_common            ?
_chemical_name_systematic        
;
IUPAC - Systematic Name
;
_chemical_formula_moiety         'C26 H25 Br N2 O2'
_chemical_formula_sum            'C26 H25 Br N2 O2'
_chemical_formula_weight         477.39
_chemical_absolute_configuration rmad
_chemical_melting_point          ?
_chemical_properties_physical    none

loop_
_atom_type_symbol
_atom_type_description
_atom_type_scat_dispersion_real
_atom_type_scat_dispersion_imag
_atom_type_scat_source
C C 0.0033 0.0016 'International Tables Vol C Tables 4.2.6.8 and 6.1.1.4'
H H 0.0000 0.0000 'International Tables Vol C Tables 4.2.6.8 and 6.1.1.4'
Br Br -0.2901 2.4595 'International Tables Vol C Tables 4.2.6.8 and 6.1.1.4'
N N 0.0061 0.0033 'International Tables Vol C Tables 4.2.6.8 and 6.1.1.4'
O O 0.0106 0.0060 'International Tables Vol C Tables 4.2.6.8 and 6.1.1.4'

_shelx_space_group_comment       
;
The symmetry employed for this shelxl refinement is uniquely defined
by the following loop, which should always be used as a source of
symmetry information in preference to the above space-group names.
They are only intended as comments.
;
_space_group_crystal_system      monoclinic
_space_group_IT_number           4
_space_group_name_H-M_alt        'P 1 21 1'
_space_group_name_Hall           'P 2yb'

_symmetry_cell_setting           MONOCLINIC
_symmetry_space_group_name_H-M   'P21'
_symmetry_space_group_name_Hall  'P 2yb'
_symmetry_Int_Tables_number      4

loop_
_space_group_symop_operation_xyz
'x, y, z'
'-x, y+1/2, -z'

_cell_length_a                   10.0608(13)
_cell_length_b                   10.3532(13)
_cell_length_c                   10.7405(15)
_cell_angle_alpha                90
_cell_angle_beta                 93.052(4)
_cell_angle_gamma                90
_cell_volume                     1117.2(3)
_cell_formula_units_Z            2
_cell_measurement_reflns_used    9318

_cell_measurement_temperature    100(2)
_cell_measurement_theta_max      32.5017
_cell_measurement_theta_min      2.7046
_shelx_estimated_absorpt_T_max   0.927
_shelx_estimated_absorpt_T_min   0.833
_exptl_absorpt_coefficient_mu    1.865
_exptl_absorpt_correction_T_max  0.93399
_exptl_absorpt_correction_T_min  0.86686

_exptl_absorpt_correction_type   gaussian
_exptl_absorpt_process_details   'SADABS (Bruker AXS, 2012)'
_exptl_special_details           
;
Crystal mounted on a MiTeGen loop using Perfluoropolyether PFO-XR75
;
_exptl_crystal_colour            colourless
_exptl_crystal_colour_primary    colourless
_exptl_crystal_density_diffrn    1.419
_exptl_crystal_density_meas      ?
_exptl_crystal_density_method    ?

loop_
_exptl_crystal_face_index_h
_exptl_crystal_face_index_k
_exptl_crystal_face_index_l
_exptl_crystal_face_perp_dist
-1.00 1.00 0.00 0.020
-1.00 -1.00 0.00 0.020
0.00 0.00 1.00 0.050
0.00 0.00 -1.00 0.030
1.00 -1.00 0.00 0.025
1.00 1.00 0.00 0.020

_exptl_crystal_recrystallization_method 
'Re-crystallisation from solvent:  pentane, deuterated chloroform'
_exptl_crystal_description       prism
_exptl_crystal_F_000             492
_exptl_crystal_size_max          0.102
_exptl_crystal_size_mid          0.053
_exptl_crystal_size_min          0.041
_exptl_transmission_factor_max   ?
_exptl_transmission_factor_min   ?
_diffrn_reflns_av_R_equivalents  0.0703
_diffrn_reflns_av_unetI/netI     0.0161
_diffrn_reflns_Laue_measured_fraction_full 1.000
_diffrn_reflns_Laue_measured_fraction_max 0.999
_diffrn_reflns_limit_h_max       15
_diffrn_reflns_limit_h_min       -15
_diffrn_reflns_limit_k_max       15
_diffrn_reflns_limit_k_min       -15
_diffrn_reflns_limit_l_max       16
_diffrn_reflns_limit_l_min       -16
_diffrn_reflns_number            377522
_diffrn_reflns_point_group_measured_fraction_full 0.999
_diffrn_reflns_point_group_measured_fraction_max 0.997
_diffrn_reflns_theta_full        25.242
_diffrn_reflns_theta_max         32.633
_diffrn_reflns_theta_min         1.899

_diffrn_ambient_temperature      100(2)
_diffrn_detector_area_resol_mean 7.391
_diffrn_measured_fraction_theta_full 1.000
_diffrn_measured_fraction_theta_max 0.999
_diffrn_measurement_device_type  'Bruker-AXS D8 VENTURE'
_diffrn_measurement_method       'photon counting detector \f- and \w-scans'
_diffrn_radiation_type           Mo-K\a
_diffrn_radiation_wavelength     0.71073
_diffrn_radiation_source         'I\mS Diamond'
_diffrn_radiation_monochromator  'Incoatec Helios mirrors'
_diffrn_source_current           1.4
_diffrn_source_power             0.07
_diffrn_source_voltage           50.0
_reflns_Friedel_coverage         0.905
_reflns_Friedel_fraction_full    0.997
_reflns_Friedel_fraction_max     0.994
_reflns_number_gt                7841
_reflns_number_total             8157
_reflns_special_details          
;
 Reflections were merged by SHELXL according to the crystal
 class for the calculation of statistics and refinement.
 
 _reflns_Friedel_fraction is defined as the number of unique
 Friedel pairs measured divided by the number that would be
 possible theoretically, ignoring centric projections and
 systematic absences. Completness statistics refer to single and
 composite reflections containing twin component 1 only.
;
_reflns_threshold_expression     'I > 2\s(I)'
_computing_cell_refinement       'SAINT V8.40B (Bruker AXS LLC, 2019)'

_computing_data_collection       'Bruker Instrument Service vV6.2.16'
_computing_data_reduction        'SAINT V8.40B (Bruker AXS LLC, 2019)'
_computing_molecular_graphics    'DIAMOND (Crystal Impact GbR, 1997-2022)'
_computing_publication_material  'Olex2 1.5 (Dolomanov et al., 2009)'
_computing_structure_refinement  'SHELXL (G. M. Sheldrick, 2018)'
_computing_structure_solution    'SHELXT (G. M. Sheldrick, 2018)'
_refine_diff_density_max         0.334
_refine_diff_density_min         -0.440
_refine_diff_density_rms         0.042
_refine_ls_abs_structure_details 
;
 Refined as an inversion twin.
;
_refine_ls_abs_structure_Flack   0.027(4)
_refine_ls_extinction_coef       .
_refine_ls_extinction_method     none
_refine_ls_goodness_of_fit_ref   1.059
_refine_ls_hydrogen_treatment    mixed
_refine_ls_matrix_type           full
_refine_ls_number_parameters     287
_refine_ls_number_reflns         8157
_refine_ls_number_restraints     1
_refine_ls_R_factor_all          0.0202
_refine_ls_R_factor_gt           0.0188
_refine_ls_restrained_S_all      1.059
_refine_ls_shift/su_max          0.001
_refine_ls_shift/su_mean         0.000
_refine_ls_structure_factor_coef Fsqd
_refine_ls_weighting_details     
'w=1/[\s^2^(Fo^2^)+(0.0313P)^2^+0.0916P] where P=(Fo^2^+2Fc^2^)/3'
_refine_ls_weighting_scheme      calc
_refine_ls_wR_factor_gt          0.0504
_refine_ls_wR_factor_ref         0.0509


_refine_special_details          
;
 Refinement of F^2^ against ALL reflections.  The weighted R-factor wR and
 goodness of fit S are based on F^2^, conventional R-factors R are based
 on F, with F set to zero for negative F^2^. The threshold expression of
 F^2^ > 2sigma(F^2^) is used only for calculating R-factors(gt) etc. and is
 not relevant to the choice of reflections for refinement.  R-factors based
 on F^2^ are statistically about twice as large as those based on F, and R-
 factors based on ALL data will be even larger.

 The minimum and maximum estimated transmissions from the multi-scan
 scaling are 0.8291 and 0.9125 (SADABS).

-------------------------------------------------------------------------------

INTENSITY STATISTICS FOR DATASET # 1  16146sadabs.raw

Resolution   #Data #Theory %Complete Redundancy Mean I Mean I/s Rmerge  Rsigma

Inf - 2.68     123    126     97.6    50.34    121.67  104.42  0.0295  0.0092
2.68 - 1.78     289    289    100.0    60.29     62.19  102.58  0.0329  0.0088
1.78 - 1.42     408    409     99.8    61.75     40.45   94.42  0.0404  0.0092
1.42 - 1.24     413    413    100.0    59.34     26.98   79.32  0.0504  0.0106
1.24 - 1.12     433    433    100.0    52.71     24.22   71.83  0.0553  0.0117
1.12 - 1.04     417    417    100.0    50.61     18.59   64.34  0.0649  0.0133
1.04 - 0.98     392    392    100.0    49.24     15.26   56.85  0.0752  0.0147
0.98 - 0.93     436    436    100.0    48.73     11.55   49.93  0.0904  0.0165
0.93 - 0.89     406    406    100.0    48.07     10.52   47.57  0.1007  0.0179
0.89 - 0.86     369    369    100.0    46.11      9.12   41.18  0.1104  0.0200
0.86 - 0.83     401    401    100.0    46.06      7.55   36.13  0.1243  0.0224
0.83 - 0.80     464    464    100.0    45.33      7.47   34.58  0.1297  0.0236
0.80 - 0.78     379    379    100.0    43.27      6.12   30.93  0.1505  0.0277
0.78 - 0.76     392    392    100.0    42.52      5.21   25.56  0.1656  0.0313
0.76 - 0.74     448    448    100.0    41.41      4.81   25.02  0.1827  0.0350
0.74 - 0.72     491    491    100.0    40.34      4.78   22.67  0.1881  0.0374
0.72 - 0.70     559    559    100.0    39.85      4.51   20.68  0.1984  0.0405
0.70 - 0.69     286    286    100.0    39.89      3.55   17.41  0.2322  0.0495
0.69 - 0.68     300    300    100.0    38.63      3.20   15.89  0.2611  0.0568
0.68 - 0.67     363    363    100.0    38.37      3.50   16.14  0.2534  0.0546
0.67 - 0.66     406    432     94.0    30.92      2.80   12.28  0.2801  0.0826
------------------------------------------------------------------------------
0.76 - 0.66    2853   2879     99.1    38.53      4.00   19.10  0.2146  0.0468
Inf - 0.66    8175   8205     99.6    46.07     14.65   43.67  0.0693  0.0160

Merged [S],  lowest resolution = 10.71 Angstroms

-------------------------------------------------------------------------------
-------------------------------------------------------------------------------

Highest peak        ?
Deepest hole        ?
;
_olex2_refinement_description    
;
1. Twinned data refinement
 Scales: 0.973(4)
 0.027(4)
2. Fixed Uiso
 At 1.2 times of:
  All C(H) groups, All C(H,H) groups
 At 1.5 times of:
  All C(H,H,H) groups
3.a Secondary CH2 refined with riding coordinates:
 C2(H2A,H2B), C3(H3A,H3B)
3.b Aromatic/amide H refined with riding coordinates:
 C10(H10), C11(H11), C12(H12), C13(H13), C14(H14), C16(H16), C17(H17),
 C18(H18), C19(H19), C20(H20), C22(H22), C24(H24), C25(H25), C26(H26)
3.c Idealised Me refined as rotating group:
 C7(H7A,H7B,H7C), C8(H8A,H8B,H8C)
;

_atom_sites_solution_hydrogens   geom
_atom_sites_solution_primary     dual
_atom_sites_solution_secondary   difmap

loop_
_atom_site_label
_atom_site_type_symbol
_atom_site_fract_x
_atom_site_fract_y
_atom_site_fract_z
_atom_site_U_iso_or_equiv
_atom_site_adp_type
_atom_site_occupancy
_atom_site_site_symmetry_order
_atom_site_calc_flag
_atom_site_refinement_flags_posn
_atom_site_refinement_flags_adp
_atom_site_refinement_flags_occupancy
_atom_site_disorder_assembly
_atom_site_disorder_group
Br1 Br 0.17115(2) 0.90255(2) 0.31570(2) 0.02337(4) Uani 1 1 d . . . . .
O1 O 0.47997(11) 0.42358(11) 0.68885(10) 0.0221(2) Uani 1 1 d . . . . .
O2 O 0.19744(10) 0.23478(10) 0.63451(10) 0.01863(19) Uani 1 1 d . . . . .
N1 N 0.29963(10) 0.38871(13) 0.29124(9) 0.01247(19) Uani 1 1 d . . . . .
N2 N 0.31548(13) 0.27619(15) 0.69962(11) 0.0207(2) Uani 1 1 d . . . . .
C1 C 0.38324(13) 0.35121(13) 0.49341(12) 0.0135(2) Uani 1 1 d . . . . .
C2 C 0.48962(12) 0.42283(12) 0.42109(11) 0.0149(2) Uani 1 1 d . . . . .
H2A H 0.582769 0.405954 0.451010 0.018 Uiso 1 1 calc R U . . .
H2B H 0.472458 0.516091 0.407672 0.018 Uiso 1 1 calc R U . . .
C3 C 0.41788(13) 0.22906(13) 0.41630(12) 0.0143(2) Uani 1 1 d . . . . .
H3A H 0.343006 0.168488 0.399045 0.017 Uiso 1 1 calc R U . . .
H3B H 0.500418 0.183737 0.445453 0.017 Uiso 1 1 calc R U . . .
C4 C 0.43613(12) 0.33363(12) 0.31359(11) 0.0127(2) Uani 1 1 d . . . . .
C5 C 0.25384(10) 0.39848(18) 0.42171(10) 0.01299(17) Uani 1 1 d . . . . .
H5 H 0.1883(18) 0.3341(19) 0.4328(17) 0.008(4) Uiso 1 1 d . . . . .
C6 C 0.39582(14) 0.35592(14) 0.63428(12) 0.0163(2) Uani 1 1 d . . . . .
C7 C 0.2988(2) 0.2966(2) 0.83214(15) 0.0339(4) Uani 1 1 d . . . . .
H7A H 0.221911 0.352763 0.842871 0.051 Uiso 1 1 calc R U . . .
H7B H 0.379055 0.337357 0.870048 0.051 Uiso 1 1 calc R U . . .
H7C H 0.284378 0.213279 0.872611 0.051 Uiso 1 1 calc R U . . .
C8 C 0.18427(17) 0.09762(16) 0.64243(18) 0.0277(3) Uani 1 1 d . . . . .
H8A H 0.103063 0.070302 0.595239 0.042 Uiso 1 1 calc R U . . .
H8B H 0.179104 0.072242 0.729945 0.042 Uiso 1 1 calc R U . . .
H8C H 0.261628 0.056266 0.607549 0.042 Uiso 1 1 calc R U . . .
C9 C 0.51328(13) 0.31729(13) 0.19933(12) 0.0140(2) Uani 1 1 d . . . . .
C10 C 0.57924(14) 0.20261(15) 0.17541(14) 0.0191(2) Uani 1 1 d . . . . .
H10 H 0.576421 0.132801 0.232610 0.023 Uiso 1 1 calc R U . . .
C11 C 0.64980(15) 0.18984(17) 0.06719(15) 0.0234(3) Uani 1 1 d . . . . .
H11 H 0.694558 0.111278 0.051094 0.028 Uiso 1 1 calc R U . . .
C12 C 0.65460(15) 0.29113(18) -0.01634(14) 0.0245(3) Uani 1 1 d . . . . .
H12 H 0.701216 0.281641 -0.090428 0.029 Uiso 1 1 calc R U . . .
C13 C 0.59113(13) 0.4068(2) 0.00827(12) 0.0233(2) Uani 1 1 d . . . . .
H13 H 0.595571 0.476840 -0.048524 0.028 Uiso 1 1 calc R U . . .
C14 C 0.52092(13) 0.42058(15) 0.11597(12) 0.0191(3) Uani 1 1 d . . . . .
H14 H 0.478268 0.500089 0.132761 0.023 Uiso 1 1 calc R U . . .
C15 C 0.20716(12) 0.32390(13) 0.20794(11) 0.0132(2) Uani 1 1 d . . . . .
C16 C 0.22921(14) 0.20176(14) 0.15694(13) 0.0164(2) Uani 1 1 d . . . . .
H16 H 0.310255 0.157479 0.176965 0.020 Uiso 1 1 calc R U . . .
C17 C 0.13232(15) 0.14496(15) 0.07675(14) 0.0204(3) Uani 1 1 d . . . . .
H17 H 0.148757 0.062613 0.041700 0.025 Uiso 1 1 calc R U . . .
C18 C 0.01228(16) 0.20690(16) 0.04736(14) 0.0223(3) Uani 1 1 d . . . . .
H18 H -0.053188 0.167505 -0.007197 0.027 Uiso 1 1 calc R U . . .
C19 C -0.01064(15) 0.32780(16) 0.09920(15) 0.0226(3) Uani 1 1 d . . . . .
H19 H -0.092877 0.370581 0.080766 0.027 Uiso 1 1 calc R U . . .
C20 C 0.08603(13) 0.38631(15) 0.17773(13) 0.0186(3) Uani 1 1 d . . . . .
H20 H 0.069771 0.469407 0.211221 0.022 Uiso 1 1 calc R U . . .
C21 C 0.20587(13) 0.53065(13) 0.45917(12) 0.0144(2) Uani 1 1 d . . . . .
C22 C 0.21669(13) 0.63906(13) 0.38348(13) 0.0159(2) Uani 1 1 d . . . . .
H22 H 0.258666 0.632906 0.306536 0.019 Uiso 1 1 calc R U . . .
C23 C 0.16522(14) 0.75665(13) 0.42193(13) 0.0170(2) Uani 1 1 d . . . . .
C24 C 0.10604(14) 0.76960(14) 0.53564(14) 0.0190(2) Uani 1 1 d . . . . .
H24 H 0.072742 0.850769 0.561013 0.023 Uiso 1 1 calc R U . . .
C25 C 0.09672(15) 0.66122(15) 0.61129(14) 0.0202(3) Uani 1 1 d . . . . .
H25 H 0.057371 0.668307 0.689462 0.024 Uiso 1 1 calc R U . . .
C26 C 0.14483(14) 0.54237(14) 0.57286(13) 0.0175(2) Uani 1 1 d . . . . .
H26 H 0.136172 0.468504 0.624266 0.021 Uiso 1 1 calc R U . . .

loop_
_atom_site_aniso_label
_atom_site_aniso_U_11
_atom_site_aniso_U_22
_atom_site_aniso_U_33
_atom_site_aniso_U_23
_atom_site_aniso_U_13
_atom_site_aniso_U_12
Br1 0.02768(7) 0.01364(6) 0.02996(7) 0.00355(6) 0.01252(5) 0.00371(6)
O1 0.0226(4) 0.0265(7) 0.0169(4) -0.0021(4) -0.0004(3) -0.0060(4)
O2 0.0192(4) 0.0172(5) 0.0194(4) 0.0015(4) 0.0006(4) -0.0034(4)
N1 0.0127(4) 0.0126(5) 0.0122(4) -0.0007(4) 0.0014(3) 0.0008(4)
N2 0.0212(5) 0.0278(7) 0.0131(5) 0.0020(4) 0.0011(4) -0.0062(5)
C1 0.0149(5) 0.0134(5) 0.0122(5) 0.0003(4) 0.0020(4) -0.0003(4)
C2 0.0148(5) 0.0150(7) 0.0149(5) 0.0001(4) 0.0010(4) -0.0022(4)
C3 0.0168(5) 0.0126(5) 0.0136(5) 0.0013(4) 0.0025(4) 0.0013(4)
C4 0.0132(5) 0.0121(5) 0.0128(5) 0.0011(4) 0.0016(4) 0.0004(4)
C5 0.0140(4) 0.0125(4) 0.0126(4) -0.0009(5) 0.0023(3) 0.0005(6)
C6 0.0174(5) 0.0176(5) 0.0141(5) 0.0003(4) 0.0018(4) 0.0010(4)
C7 0.0362(9) 0.0529(12) 0.0132(6) -0.0010(7) 0.0048(6) -0.0142(8)
C8 0.0261(7) 0.0178(7) 0.0397(9) 0.0042(6) 0.0051(6) -0.0030(5)
C9 0.0126(5) 0.0163(5) 0.0132(5) 0.0010(4) 0.0023(4) -0.0009(4)
C10 0.0184(6) 0.0186(6) 0.0210(6) 0.0004(5) 0.0059(5) 0.0015(5)
C11 0.0187(6) 0.0278(7) 0.0246(7) -0.0043(6) 0.0083(5) 0.0003(5)
C12 0.0189(6) 0.0380(9) 0.0172(6) -0.0010(6) 0.0059(5) -0.0027(6)
C13 0.0198(5) 0.0334(7) 0.0170(5) 0.0066(7) 0.0032(4) -0.0038(7)
C14 0.0189(5) 0.0198(8) 0.0188(5) 0.0054(5) 0.0030(4) -0.0014(5)
C15 0.0142(5) 0.0133(5) 0.0121(5) 0.0010(4) 0.0015(4) -0.0012(4)
C16 0.0161(5) 0.0165(6) 0.0168(5) -0.0034(4) 0.0022(4) -0.0009(4)
C17 0.0229(6) 0.0205(6) 0.0181(6) -0.0052(5) 0.0030(5) -0.0049(5)
C18 0.0210(6) 0.0276(7) 0.0178(6) -0.0011(5) -0.0026(5) -0.0066(5)
C19 0.0196(6) 0.0231(7) 0.0245(7) 0.0037(5) -0.0052(5) -0.0006(5)
C20 0.0177(5) 0.0165(8) 0.0213(5) 0.0016(5) -0.0025(4) 0.0011(5)
C21 0.0145(5) 0.0134(5) 0.0155(5) -0.0011(4) 0.0023(4) 0.0000(4)
C22 0.0164(5) 0.0136(5) 0.0180(6) -0.0011(4) 0.0039(4) 0.0004(4)
C23 0.0172(5) 0.0128(5) 0.0212(6) 0.0000(4) 0.0044(4) -0.0002(4)
C24 0.0187(6) 0.0157(6) 0.0232(6) -0.0042(5) 0.0066(5) 0.0010(5)
C25 0.0225(6) 0.0193(6) 0.0197(6) -0.0032(5) 0.0074(5) 0.0012(5)
C26 0.0201(6) 0.0160(6) 0.0169(6) -0.0011(4) 0.0054(5) 0.0011(4)

_geom_special_details            
;
 All esds (except the esd in the dihedral angle between two l.s. planes)
 are estimated using the full covariance matrix.  The cell esds are taken
 into account individually in the estimation of esds in distances, angles
 and torsion angles; correlations between esds in cell parameters are only
 used when they are defined by crystal symmetry.  An approximate (isotropic)
 treatment of cell esds is used for estimating esds involving l.s. planes.
;
loop_
_geom_bond_atom_site_label_1
_geom_bond_atom_site_label_2
_geom_bond_distance
_geom_bond_site_symmetry_2
_geom_bond_publ_flag
Br1 C23 1.8959(14) . ?
O1 C6 1.2239(17) . ?
O2 N2 1.4123(16) . ?
O2 C8 1.4291(19) . ?
N1 C4 1.4945(16) . ?
N1 C5 1.5016(15) . ?
N1 C15 1.4239(16) . ?
N2 C6 1.3739(19) . ?
N2 C7 1.457(2) . ?
C1 C2 1.5451(18) . ?
C1 C3 1.5613(18) . ?
C1 C4 2.0386(18) . ?
C1 C5 1.5558(17) . ?
C1 C6 1.5124(18) . ?
C2 H2A 0.9900 . ?
C2 H2B 0.9900 . ?
C2 C4 1.5522(17) . ?
C3 H3A 0.9900 . ?
C3 H3B 0.9900 . ?
C3 C4 1.5635(18) . ?
C4 C9 1.4962(18) . ?
C5 H5 0.949(19) . ?
C5 C21 1.513(2) . ?
C7 H7A 0.9800 . ?
C7 H7B 0.9800 . ?
C7 H7C 0.9800 . ?
C8 H8A 0.9800 . ?
C8 H8B 0.9800 . ?
C8 H8C 0.9800 . ?
C9 C10 1.3908(19) . ?
C9 C14 1.3994(19) . ?
C10 H10 0.9500 . ?
C10 C11 1.400(2) . ?
C11 H11 0.9500 . ?
C11 C12 1.383(2) . ?
C12 H12 0.9500 . ?
C12 C13 1.389(3) . ?
C13 H13 0.9500 . ?
C13 C14 1.3944(18) . ?
C14 H14 0.9500 . ?
C15 C16 1.4005(19) . ?
C15 C20 1.4021(18) . ?
C16 H16 0.9500 . ?
C16 C17 1.3959(19) . ?
C17 H17 0.9500 . ?
C17 C18 1.389(2) . ?
C18 H18 0.9500 . ?
C18 C19 1.394(2) . ?
C19 H19 0.9500 . ?
C19 C20 1.392(2) . ?
C20 H20 0.9500 . ?
C21 C22 1.3935(19) . ?
C21 C26 1.4010(18) . ?
C22 H22 0.9500 . ?
C22 C23 1.3941(19) . ?
C23 C24 1.393(2) . ?
C24 H24 0.9500 . ?
C24 C25 1.391(2) . ?
C25 H25 0.9500 . ?
C25 C26 1.393(2) . ?
C26 H26 0.9500 . ?

loop_
_geom_angle_atom_site_label_1
_geom_angle_atom_site_label_2
_geom_angle_atom_site_label_3
_geom_angle
_geom_angle_site_symmetry_1
_geom_angle_site_symmetry_3
_geom_angle_publ_flag
N2 O2 C8 110.50(12) . . ?
C4 N1 C5 101.58(9) . . ?
C15 N1 C4 119.03(11) . . ?
C15 N1 C5 113.29(10) . . ?
O2 N2 C7 112.97(12) . . ?
C6 N2 O2 115.56(11) . . ?
C6 N2 C7 120.87(14) . . ?
C2 C1 C3 86.67(9) . . ?
C2 C1 C4 48.99(7) . . ?
C2 C1 C5 100.60(10) . . ?
C3 C1 C4 49.32(7) . . ?
C5 C1 C3 101.34(10) . . ?
C5 C1 C4 79.21(7) . . ?
C6 C1 C2 117.66(11) . . ?
C6 C1 C3 123.21(11) . . ?
C6 C1 C4 159.81(10) . . ?
C6 C1 C5 120.55(10) . . ?
C1 C2 H2A 114.9 . . ?
C1 C2 H2B 114.9 . . ?
C1 C2 C4 82.32(9) . . ?
H2A C2 H2B 112.0 . . ?
C4 C2 H2A 114.9 . . ?
C4 C2 H2B 114.9 . . ?
C1 C3 H3A 115.0 . . ?
C1 C3 H3B 115.0 . . ?
C1 C3 C4 81.45(9) . . ?
H3A C3 H3B 112.1 . . ?
C4 C3 H3A 115.0 . . ?
C4 C3 H3B 115.0 . . ?
N1 C4 C1 80.46(8) . . ?
N1 C4 C2 99.89(10) . . ?
N1 C4 C3 103.66(10) . . ?
N1 C4 C9 115.07(10) . . ?
C2 C4 C1 48.69(7) . . ?
C2 C4 C3 86.35(9) . . ?
C3 C4 C1 49.23(7) . . ?
C9 C4 C1 163.77(10) . . ?
C9 C4 C2 120.19(11) . . ?
C9 C4 C3 125.87(11) . . ?
N1 C5 C1 98.66(9) . . ?
N1 C5 H5 108.6(11) . . ?
N1 C5 C21 115.29(13) . . ?
C1 C5 H5 106.6(11) . . ?
C21 C5 C1 115.04(11) . . ?
C21 C5 H5 111.6(11) . . ?
O1 C6 N2 120.67(12) . . ?
O1 C6 C1 121.09(12) . . ?
N2 C6 C1 118.13(12) . . ?
N2 C7 H7A 109.5 . . ?
N2 C7 H7B 109.5 . . ?
N2 C7 H7C 109.5 . . ?
H7A C7 H7B 109.5 . . ?
H7A C7 H7C 109.5 . . ?
H7B C7 H7C 109.5 . . ?
O2 C8 H8A 109.5 . . ?
O2 C8 H8B 109.5 . . ?
O2 C8 H8C 109.5 . . ?
H8A C8 H8B 109.5 . . ?
H8A C8 H8C 109.5 . . ?
H8B C8 H8C 109.5 . . ?
C10 C9 C4 121.44(12) . . ?
C10 C9 C14 119.42(12) . . ?
C14 C9 C4 119.14(12) . . ?
C9 C10 H10 119.9 . . ?
C9 C10 C11 120.13(14) . . ?
C11 C10 H10 119.9 . . ?
C10 C11 H11 119.9 . . ?
C12 C11 C10 120.25(15) . . ?
C12 C11 H11 119.9 . . ?
C11 C12 H12 120.1 . . ?
C11 C12 C13 119.88(13) . . ?
C13 C12 H12 120.1 . . ?
C12 C13 H13 119.9 . . ?
C12 C13 C14 120.28(17) . . ?
C14 C13 H13 119.9 . . ?
C9 C14 H14 120.0 . . ?
C13 C14 C9 120.01(15) . . ?
C13 C14 H14 120.0 . . ?
C16 C15 N1 124.01(12) . . ?
C16 C15 C20 118.65(12) . . ?
C20 C15 N1 117.32(12) . . ?
C15 C16 H16 119.9 . . ?
C17 C16 C15 120.11(13) . . ?
C17 C16 H16 119.9 . . ?
C16 C17 H17 119.5 . . ?
C18 C17 C16 121.06(14) . . ?
C18 C17 H17 119.5 . . ?
C17 C18 H18 120.5 . . ?
C17 C18 C19 118.96(13) . . ?
C19 C18 H18 120.5 . . ?
C18 C19 H19 119.7 . . ?
C20 C19 C18 120.51(14) . . ?
C20 C19 H19 119.7 . . ?
C15 C20 H20 119.7 . . ?
C19 C20 C15 120.69(14) . . ?
C19 C20 H20 119.7 . . ?
C22 C21 C5 122.51(11) . . ?
C22 C21 C26 119.35(12) . . ?
C26 C21 C5 118.10(12) . . ?
C21 C22 H22 120.4 . . ?
C21 C22 C23 119.26(12) . . ?
C23 C22 H22 120.4 . . ?
C22 C23 Br1 119.57(11) . . ?
C24 C23 Br1 118.65(10) . . ?
C24 C23 C22 121.76(13) . . ?
C23 C24 H24 120.7 . . ?
C25 C24 C23 118.65(13) . . ?
C25 C24 H24 120.7 . . ?
C24 C25 H25 119.9 . . ?
C24 C25 C26 120.27(13) . . ?
C26 C25 H25 119.9 . . ?
C21 C26 H26 119.7 . . ?
C25 C26 C21 120.68(13) . . ?
C25 C26 H26 119.7 . . ?

loop_
_geom_torsion_atom_site_label_1
_geom_torsion_atom_site_label_2
_geom_torsion_atom_site_label_3
_geom_torsion_atom_site_label_4
_geom_torsion
_geom_torsion_site_symmetry_1
_geom_torsion_site_symmetry_2
_geom_torsion_site_symmetry_3
_geom_torsion_site_symmetry_4
_geom_torsion_publ_flag
Br1 C23 C24 C25 177.35(11) . . . . ?
O2 N2 C6 O1 160.78(13) . . . . ?
O2 N2 C6 C1 -23.07(19) . . . . ?
N1 C4 C9 C10 -132.13(13) . . . . ?
N1 C4 C9 C14 48.97(16) . . . . ?
N1 C5 C21 C22 -6.71(17) . . . . ?
N1 C5 C21 C26 171.33(11) . . . . ?
N1 C15 C16 C17 179.45(13) . . . . ?
N1 C15 C20 C19 -178.52(13) . . . . ?
C1 C2 C4 N1 67.84(10) . . . . ?
C1 C2 C4 C3 -35.41(9) . . . . ?
C1 C2 C4 C9 -165.36(12) . . . . ?
C1 C3 C4 N1 -64.22(10) . . . . ?
C1 C3 C4 C2 35.07(9) . . . . ?
C1 C3 C4 C9 160.22(13) . . . . ?
C1 C4 C9 C10 65.6(4) . . . . ?
C1 C4 C9 C14 -113.3(4) . . . . ?
C1 C5 C21 C22 107.15(14) . . . . ?
C1 C5 C21 C26 -74.80(15) . . . . ?
C2 C1 C3 C4 -35.24(9) . . . . ?
C2 C1 C5 N1 42.22(13) . . . . ?
C2 C1 C5 C21 -81.02(12) . . . . ?
C2 C1 C6 O1 6.49(19) . . . . ?
C2 C1 C6 N2 -169.65(12) . . . . ?
C2 C4 C9 C10 108.43(15) . . . . ?
C2 C4 C9 C14 -70.47(16) . . . . ?
C3 C1 C2 C4 35.45(9) . . . . ?
C3 C1 C5 N1 -46.48(13) . . . . ?
C3 C1 C5 C21 -169.72(10) . . . . ?
C3 C1 C6 O1 111.84(16) . . . . ?
C3 C1 C6 N2 -64.30(18) . . . . ?
C3 C4 C9 C10 -0.8(2) . . . . ?
C3 C4 C9 C14 -179.73(12) . . . . ?
C4 N1 C5 C1 2.90(13) . . . . ?
C4 N1 C5 C21 125.96(11) . . . . ?
C4 N1 C15 C16 8.69(18) . . . . ?
C4 N1 C15 C20 -172.51(11) . . . . ?
C4 C1 C5 N1 -2.12(10) . . . . ?
C4 C1 C5 C21 -125.36(11) . . . . ?
C4 C1 C6 O1 50.3(4) . . . . ?
C4 C1 C6 N2 -125.8(3) . . . . ?
C4 C9 C10 C11 179.51(13) . . . . ?
C4 C9 C14 C13 -179.30(12) . . . . ?
C5 N1 C4 C1 -2.22(10) . . . . ?
C5 N1 C4 C2 -47.08(12) . . . . ?
C5 N1 C4 C3 41.53(13) . . . . ?
C5 N1 C4 C9 -177.26(12) . . . . ?
C5 N1 C15 C16 -110.57(15) . . . . ?
C5 N1 C15 C20 68.23(15) . . . . ?
C5 C1 C2 C4 -65.48(10) . . . . ?
C5 C1 C3 C4 64.90(10) . . . . ?
C5 C1 C6 O1 -116.91(16) . . . . ?
C5 C1 C6 N2 66.95(18) . . . . ?
C5 C21 C22 C23 177.34(12) . . . . ?
C5 C21 C26 C25 -178.94(13) . . . . ?
C6 C1 C2 C4 161.53(12) . . . . ?
C6 C1 C3 C4 -156.42(13) . . . . ?
C6 C1 C5 N1 173.43(12) . . . . ?
C6 C1 C5 C21 50.18(17) . . . . ?
C7 N2 C6 O1 18.6(2) . . . . ?
C7 N2 C6 C1 -165.26(15) . . . . ?
C8 O2 N2 C6 129.30(15) . . . . ?
C8 O2 N2 C7 -85.55(18) . . . . ?
C9 C10 C11 C12 0.1(2) . . . . ?
C10 C9 C14 C13 1.8(2) . . . . ?
C10 C11 C12 C13 1.1(2) . . . . ?
C11 C12 C13 C14 -1.0(2) . . . . ?
C12 C13 C14 C9 -0.5(2) . . . . ?
C14 C9 C10 C11 -1.6(2) . . . . ?
C15 N1 C4 C1 -127.34(11) . . . . ?
C15 N1 C4 C2 -172.20(10) . . . . ?
C15 N1 C4 C3 -83.59(12) . . . . ?
C15 N1 C4 C9 57.62(15) . . . . ?
C15 N1 C5 C1 131.76(12) . . . . ?
C15 N1 C5 C21 -105.18(13) . . . . ?
C15 C16 C17 C18 -0.9(2) . . . . ?
C16 C15 C20 C19 0.3(2) . . . . ?
C16 C17 C18 C19 0.1(2) . . . . ?
C17 C18 C19 C20 0.9(2) . . . . ?
C18 C19 C20 C15 -1.1(2) . . . . ?
C20 C15 C16 C17 0.7(2) . . . . ?
C21 C22 C23 Br1 -176.73(10) . . . . ?
C21 C22 C23 C24 1.6(2) . . . . ?
C22 C21 C26 C25 -0.8(2) . . . . ?
C22 C23 C24 C25 -1.0(2) . . . . ?
C23 C24 C25 C26 -0.5(2) . . . . ?
C24 C25 C26 C21 1.4(2) . . . . ?
C26 C21 C22 C23 -0.7(2) . . . . ?

_shelx_res_file                  
;
TITL 16146sadabs_a.res in P2(1)
    16146sadabs.res
    created by SHELXL-2019/3 at 08:42:07 on 17-Feb-2025
CELL 0.71073 10.0608 10.3532 10.7405 90 93.052 90
ZERR 2 0.0013 0.0013 0.0015 0 0.004 0
LATT -1
SYMM -X,0.5+Y,-Z
SFAC C H Br N O
UNIT 52 50 2 4 4

L.S. 10
PLAN  10 0 0
SIZE 0.041 0.053 0.102
TEMP -173
CONF
HTAB
BOND $H
MORE -1
fmap 2
acta
TWIN -1 0 0 0 -1 0 0 0 -1 2
OMIT -4 -3 2
OMIT -2 -2 4
REM <olex2.extras>
REM <HklSrc "%.\\16146sadabs.hkl">
REM </olex2.extras>

WGHT    0.031300    0.091600
BASF   0.02722
FVAR       0.62642
BR1   3    0.171145    0.902550    0.315701    11.00000    0.02768    0.01364 =
         0.02996    0.00355    0.01252    0.00371
O1    5    0.479967    0.423577    0.688846    11.00000    0.02258    0.02654 =
         0.01693   -0.00210   -0.00041   -0.00601
O2    5    0.197440    0.234779    0.634511    11.00000    0.01924    0.01723 =
         0.01937    0.00152    0.00063   -0.00341
N1    4    0.299630    0.388709    0.291240    11.00000    0.01271    0.01256 =
         0.01222   -0.00073    0.00143    0.00081
N2    4    0.315478    0.276187    0.699623    11.00000    0.02117    0.02779 =
         0.01309    0.00205    0.00114   -0.00623
C1    1    0.383239    0.351210    0.493413    11.00000    0.01494    0.01336 =
         0.01222    0.00035    0.00203   -0.00030
C2    1    0.489616    0.422835    0.421087    11.00000    0.01477    0.01498 =
         0.01492    0.00006    0.00098   -0.00220
AFIX  23
H2A   2    0.582769    0.405954    0.451010    11.00000   -1.20000
H2B   2    0.472458    0.516091    0.407672    11.00000   -1.20000
AFIX   0
C3    1    0.417877    0.229055    0.416302    11.00000    0.01685    0.01260 =
         0.01364    0.00129    0.00247    0.00127
AFIX  23
H3A   2    0.343006    0.168488    0.399045    11.00000   -1.20000
H3B   2    0.500418    0.183737    0.445453    11.00000   -1.20000
AFIX   0
C4    1    0.436126    0.333632    0.313594    11.00000    0.01315    0.01213 =
         0.01283    0.00109    0.00163    0.00038
C5    1    0.253844    0.398475    0.421708    11.00000    0.01401    0.01249 =
         0.01263   -0.00093    0.00233    0.00050
H5    2    0.188264    0.334147    0.432807    11.00000    0.00811
C6    1    0.395818    0.355925    0.634284    11.00000    0.01739    0.01764 =
         0.01407    0.00027    0.00181    0.00101
C7    1    0.298843    0.296565    0.832138    11.00000    0.03617    0.05285 =
         0.01317   -0.00097    0.00483   -0.01416
AFIX 137
H7A   2    0.221911    0.352763    0.842871    11.00000   -1.50000
H7B   2    0.379055    0.337357    0.870048    11.00000   -1.50000
H7C   2    0.284378    0.213279    0.872611    11.00000   -1.50000
AFIX   0
C8    1    0.184274    0.097621    0.642434    11.00000    0.02609    0.01783 =
         0.03967    0.00415    0.00511   -0.00305
AFIX 137
H8A   2    0.103063    0.070302    0.595239    11.00000   -1.50000
H8B   2    0.179104    0.072242    0.729945    11.00000   -1.50000
H8C   2    0.261628    0.056266    0.607549    11.00000   -1.50000
AFIX   0
C9    1    0.513278    0.317291    0.199328    11.00000    0.01258    0.01629 =
         0.01322    0.00096    0.00234   -0.00086
C10   1    0.579244    0.202610    0.175407    11.00000    0.01838    0.01857 =
         0.02096    0.00038    0.00591    0.00154
AFIX  43
H10   2    0.576421    0.132801    0.232610    11.00000   -1.20000
AFIX   0
C11   1    0.649805    0.189842    0.067189    11.00000    0.01868    0.02777 =
         0.02457   -0.00433    0.00828    0.00029
AFIX  43
H11   2    0.694558    0.111278    0.051094    11.00000   -1.20000
AFIX   0
C12   1    0.654601    0.291132   -0.016342    11.00000    0.01892    0.03800 =
         0.01723   -0.00096    0.00586   -0.00267
AFIX  43
H12   2    0.701216    0.281641   -0.090428    11.00000   -1.20000
AFIX   0
C13   1    0.591126    0.406818    0.008265    11.00000    0.01980    0.03341 =
         0.01702    0.00657    0.00322   -0.00378
AFIX  43
H13   2    0.595571    0.476840   -0.048524    11.00000   -1.20000
AFIX   0
C14   1    0.520919    0.420581    0.115969    11.00000    0.01891    0.01976 =
         0.01882    0.00539    0.00301   -0.00142
AFIX  43
H14   2    0.478268    0.500089    0.132761    11.00000   -1.20000
AFIX   0
C15   1    0.207156    0.323901    0.207943    11.00000    0.01417    0.01331 =
         0.01210    0.00100    0.00146   -0.00124
C16   1    0.229213    0.201756    0.156945    11.00000    0.01614    0.01654 =
         0.01678   -0.00343    0.00217   -0.00092
AFIX  43
H16   2    0.310255    0.157479    0.176965    11.00000   -1.20000
AFIX   0
C17   1    0.132321    0.144960    0.076746    11.00000    0.02288    0.02053 =
         0.01811   -0.00525    0.00296   -0.00488
AFIX  43
H17   2    0.148757    0.062613    0.041700    11.00000   -1.20000
AFIX   0
C18   1    0.012278    0.206902    0.047364    11.00000    0.02103    0.02759 =
         0.01779   -0.00114   -0.00260   -0.00658
AFIX  43
H18   2   -0.053188    0.167505   -0.007197    11.00000   -1.20000
AFIX   0
C19   1   -0.010638    0.327801    0.099196    11.00000    0.01958    0.02314 =
         0.02454    0.00365   -0.00521   -0.00064
AFIX  43
H19   2   -0.092877    0.370581    0.080766    11.00000   -1.20000
AFIX   0
C20   1    0.086029    0.386312    0.177733    11.00000    0.01769    0.01650 =
         0.02131    0.00156   -0.00247    0.00110
AFIX  43
H20   2    0.069771    0.469407    0.211221    11.00000   -1.20000
AFIX   0
C21   1    0.205875    0.530655    0.459172    11.00000    0.01446    0.01342 =
         0.01551   -0.00114    0.00233    0.00000
C22   1    0.216691    0.639062    0.383479    11.00000    0.01642    0.01359 =
         0.01797   -0.00112    0.00394    0.00041
AFIX  43
H22   2    0.258666    0.632906    0.306536    11.00000   -1.20000
AFIX   0
C23   1    0.165223    0.756650    0.421930    11.00000    0.01723    0.01278 =
         0.02121   -0.00002    0.00436   -0.00020
C24   1    0.106044    0.769596    0.535645    11.00000    0.01869    0.01569 =
         0.02318   -0.00421    0.00655    0.00097
AFIX  43
H24   2    0.072742    0.850769    0.561013    11.00000   -1.20000
AFIX   0
C25   1    0.096718    0.661215    0.611286    11.00000    0.02249    0.01926 =
         0.01966   -0.00316    0.00742    0.00120
AFIX  43
H25   2    0.057371    0.668307    0.689462    11.00000   -1.20000
AFIX   0
C26   1    0.144834    0.542375    0.572858    11.00000    0.02015    0.01600 =
         0.01694   -0.00110    0.00544    0.00105
AFIX  43
H26   2    0.136172    0.468504    0.624266    11.00000   -1.20000
AFIX   0
HKLF 4


REM  16146sadabs_a.res in P2(1)
REM wR2 = 0.0509, GooF = S = 1.059, Restrained GooF = 1.059 for all data
REM R1 = 0.0188 for 7841 Fo > 4sig(Fo) and 0.0202 for all 8157 data
REM 287 parameters refined using 1 restraints

END

WGHT      0.0313      0.0916

REM Instructions for potential hydrogen bonds
HTAB C5 O2

REM Highest difference peak  0.334,  deepest hole -0.440,  1-sigma level  0.042
Q1    1   0.5436  0.2572  0.1844  11.00000  0.05    0.33
Q2    1   0.5571  0.4087  0.0607  11.00000  0.05    0.31
Q3    1   0.1209  0.8814  0.2773  11.00000  0.05    0.31
Q4    1   0.1771  0.5418  0.5176  11.00000  0.05    0.30
Q5    1   0.4323  0.4000  0.4701  11.00000  0.05    0.30
Q6    1   0.1404  0.7748  0.4832  11.00000  0.05    0.28
Q7    1   0.4268  0.2758  0.3596  11.00000  0.05    0.27
Q8    1   0.2173  0.2671  0.1893  11.00000  0.05    0.27
Q9    1   0.1932  0.7025  0.4014  11.00000  0.05    0.26
Q10   1   0.2030  0.5835  0.4230  11.00000  0.05    0.26
;
_shelx_res_checksum              61290
_shelx_hkl_file                  
;
   1   0   0   55.09    3.70
   1   0   0   56.69    3.70
   1   0   0   58.29    5.70
   1   0   0   57.79    4.60
   1   0   0   57.29    4.20
   1   0   0   51.69    4.50
   1   0   0   61.79    3.80
   1   0   0   60.49    4.00
   1   0   0   56.69    4.60
   1   0   0   50.59    5.40
   1   0   0   52.29    4.60
   1   0   0   43.60    4.90
   1   0   0   54.79    4.30
   1   0   0   46.80    4.30
   1   0   0   57.99    3.70
   1   0   0   54.99    4.00
   1   0   0   52.29    4.60
   1   0   0   56.99    4.60
  -1   0   0   53.29    4.30
  -1   0   0   50.49    4.70
  -1   0   0   55.89    5.70
  -1   0   0   53.99    4.60
  -1   0   0   58.19    4.30
  -1   0   0   63.79    3.70
  -1   0   0   59.59    4.70
  -1   0   0   56.69    4.60
  -1   0   0   55.59    3.60
  -1   0   0   57.39    3.50
  -1   0   0   63.19    3.40
  -1   0   0   62.19    4.70
  -1   0   0   48.20    5.00
  -1   0   0   55.29    5.80
  -1   0   0   53.29    4.60
  -1   0   0   49.70    4.20
  -1   0   0   52.09    3.60
  -2   0   0  593.34   38.30
  -2   0   0  614.24   39.50
  -2   0   0  633.44   39.80
  -2   0   0  604.34   38.60
   2   0   0  618.94   38.80
   2   0   0  655.73   37.00
   2   0   0  682.33   37.70
   2   0   0  686.53   38.40
   2   0   0  677.33   38.60
   2   0   0  656.73   38.60
   2   0   0  662.73   37.70
   2   0   0  647.64   38.40
   2   0   0  632.24   38.30
   2   0   0  670.43   38.50
   2   0   0  619.84   37.10
   2   0   0  651.03   37.10
   2   0   0  588.94   37.90
   2   0   0  620.94   39.80
   2   0   0  645.54   38.60
   2   0   0  630.54   38.00
   2   0   0  636.24   39.40
   2   0   0  646.14   38.10
  -2   0   0  589.04   38.20
  -2   0   0  627.74   36.60
  -2   0   0  670.13   36.50
  -2   0   0  631.34   38.10
  -2   0   0  636.64   38.90
  -2   0   0  606.84   39.60
  -2   0   0  645.64   41.10
  -2   0   0  611.04   38.60
  -2   0   0  642.34   38.30
  -2   0   0  619.14   39.30
  -2   0   0  630.84   38.00
  -2   0   0  659.03   39.00
  -2   0   0  630.34   38.70
  -2   0   0  703.73   37.40
  -2   0   0  704.83   38.10
  -2   0   0  655.83   37.00
  -2   0   0  664.53   38.70
   2   0   0  639.44   38.60
   2   0   0  642.14   38.10
   2   0   0  643.74   39.20
   2   0   0  603.44   38.10
   2   0   0  586.24   38.50
   2   0   0  634.74   37.30
   2   0   0  593.24   37.10
   2   0   0  576.04   39.80
  -2   0   0  639.94   38.80
  -2   0   0  653.43   37.50
  -2   0   0  609.04   37.90
  -2   0   0  643.74   37.00
   2   0   0  606.84   38.40
  -2   0   0  604.54   38.10
  -2   0   0  651.73   38.30
  -2   0   0  584.04   38.50
  -2   0   0  620.54   39.10
  -3   0   0 3719.33  222.58
  -3   0   0 3773.12  218.38
  -3   0   0 3590.24  221.08
   3   0   0 3737.83  219.88
  -3   0   0 3991.20  220.28
   3   0   0 3722.93  223.88
   3   0   0 3939.11  223.08
   3   0   0 3855.21  220.68
   3   0   0 3881.21  220.08
   3   0   0 3765.62  221.98
   3   0   0 3864.71  220.08
   3   0   0 3834.02  219.38
   3   0   0 3870.41  219.68
   3   0   0 3903.21  220.48
   3   0   0 3727.73  220.38
   3   0   0 3690.73  218.68
   3   0   0 3872.91  218.58
   3   0   0 3801.32  218.48
   3   0   0 3561.44  218.38
   3   0   0 3895.61  219.48
   3   0   0 3900.51  219.68
   3   0   0 3854.11  220.68
  -3   0   0 3951.60  223.28
  -3   0   0 3914.61  221.18
  -3   0   0 3896.71  222.28
  -3   0   0 3669.23  219.78
  -3   0   0 3948.51  221.48
  -3   0   0 3923.11  221.28
  -3   0   0 4039.40  218.48
  -3   0   0 3874.71  220.78
  -3   0   0 3922.41  220.98
   3   0   0 3876.71  220.78
   3   0   0 3615.04  222.98
   3   0   0 3785.22  220.68
   3   0   0 3762.32  219.88
   3   0   0 3787.72  221.78
   3   0   0 3841.32  220.28
   3   0   0 3825.02  220.98
   3   0   0 4197.48  218.78
  -3   0   0 3919.71  218.28
  -3   0   0 3642.44  222.48
  -3   0   0 3932.71  223.68
  -3   0   0 3636.94  220.78
  -3   0   0 3753.72  221.88
  -3   0   0 3604.64  219.98
  -3   0   0 3745.03  220.98
  -3   0   0 3841.02  221.28
  -3   0   0 3877.21  219.18
  -3   0   0 3964.10  218.48
  -3   0   0 3850.81  220.48
  -3   0   0 3706.43  220.48
   3   0   0 3715.33  221.18
   3   0   0 3810.42  220.78
  -3   0   0 3764.12  220.58
  -3   0   0 3722.53  222.38
   4   0   0   84.49    6.60
   4   0   0   74.29    7.80
   4   0   0   97.89   10.00
   4   0   0   66.29    6.10
   4   0   0   82.19    8.50
  -4   0   0   91.59    8.90
  -4   0   0   68.49   10.70
  -4   0   0   85.39   10.50
  -4   0   0   87.79   11.10
  -4   0   0   95.49    8.90
  -4   0   0  103.69   10.30
  -4   0   0   72.29    7.80
  -4   0   0   74.89    8.80
  -4   0   0   78.49    9.10
  -4   0   0   82.39    6.30
   4   0   0   81.99    7.40
  -4   0   0   69.49    8.90
  -4   0   0   81.59    6.10
  -4   0   0   84.99    5.30
  -4   0   0   81.39    8.10
  -4   0   0   81.79    9.50
  -4   0   0   87.19   10.60
  -4   0   0   64.09   10.10
  -4   0   0   70.99    8.30
  -4   0   0   78.29    9.80
  -4   0   0   72.49    7.60
  -4   0   0   74.39    8.90
  -4   0   0   86.09    9.40
  -4   0   0   85.29    6.40
  -4   0   0   77.99    8.60
  -4   0   0   78.89    9.40
   4   0   0   73.39   13.20
   4   0   0   56.09    9.80
   4   0   0   80.79    8.60
   4   0   0   97.69    8.20
   4   0   0   81.59    9.50
   4   0   0   75.69    6.30
   4   0   0   82.79    8.30
   4   0   0   88.69    9.30
   4   0   0   91.79    6.70
   4   0   0   89.39    7.60
   4   0   0   73.99    7.30
   4   0   0   83.69    6.10
   4   0   0  102.09   13.90
   4   0   0   77.79    8.50
   4   0   0   82.39    7.90
   4   0   0   65.69    9.00
   4   0   0   77.89    7.10
   4   0   0   87.29    6.50
   4   0   0   82.79    6.50
   4   0   0   71.19    7.30
   4   0   0   80.79    6.10
   4   0   0   73.59    5.80
   4   0   0   79.29    5.50
   4   0   0   78.99    8.10
   4   0   0   88.79   13.90
   4   0   0   85.29    8.40
   4   0   0   76.59    8.10
   4   0   0   77.09    5.70
   4   0   0   73.19    8.20
   4   0   0   69.89    8.30
  -4   0   0   84.09    8.50
   5   0   0  428.26   33.80
   5   0   0  449.56   30.80
   5   0   0  452.65   30.20
   5   0   0  486.85   31.00
   5   0   0  525.55   29.40
   5   0   0  504.15   28.50
  -5   0   0  449.56   32.70
  -5   0   0  513.65   32.60
  -5   0   0  487.25   32.90
   5   0   0  446.06   28.90
   5   0   0  477.45   29.20
   5   0   0  488.75   28.00
   5   0   0  471.15   30.80
   5   0   0  450.35   31.20
   5   0   0  476.95   33.20
   5   0   0  491.55   33.30
   5   0   0  504.15   29.50
   5   0   0  472.85   27.90
   5   0   0  458.05   30.30
   5   0   0  486.05   31.00
   5   0   0  448.26   33.00
   5   0   0  480.45   29.10
   5   0   0  478.55   28.20
   5   0   0  459.85   32.00
  -5   0   0  474.05   32.40
  -5   0   0  458.75   35.00
  -5   0   0  474.35   35.40
   5   0   0  436.46   35.80
   5   0   0  454.05   32.00
   5   0   0  450.95   30.80
   5   0   0  460.65   31.40
   5   0   0  494.15   37.40
   5   0   0  443.66   35.50
   5   0   0  508.85   32.90
   5   0   0  414.16   36.50
   5   0   0  460.95   29.40
   5   0   0  485.45   32.50
   5   0   0  450.65   33.90
  -5   0   0  496.15   34.90
  -5   0   0  455.15   30.80
  -5   0   0  489.75   33.80
  -5   0   0  513.55   33.30
  -5   0   0  453.35   27.70
  -5   0   0  492.65   28.90
  -5   0   0  491.05   32.80
  -5   0   0  447.46   31.30
  -5   0   0  402.56   32.90
  -5   0   0  508.25   36.00
  -5   0   0  472.15   35.90
  -5   0   0  481.45   33.10
  -5   0   0  455.55   32.00
  -5   0   0  466.35   34.00
  -5   0   0  474.25   31.30
  -5   0   0  503.75   33.60
  -5   0   0  446.06   32.80
  -5   0   0  428.16   27.60
  -5   0   0  474.65   28.90
  -5   0   0  488.05   32.20
  -5   0   0  461.65   32.00
  -5   0   0  473.55   28.60
  -5   0   0  456.85   27.90
  -5   0   0  471.05   27.50
   5   0   0  497.75   32.20
   5   0   0  453.95   29.80
  -5   0   0  474.95   36.50
   5   0   0  473.75   29.50
   5   0   0  455.15   28.20
   5   0   0  435.46   33.50
  -6   0   0 1010.10   66.29
   6   0   0  990.70   64.79
   6   0   0  981.10   70.69
  -6   0   0  996.20   65.29
  -6   0   0 1070.19   64.89
  -6   0   0  990.00   66.69
  -6   0   0 1019.10   63.09
  -6   0   0  984.20   65.09
   6   0   0  957.00   68.39
  -6   0   0 1035.20   58.59
   6   0   0 1025.30   63.49
   6   0   0  977.60   64.49
   6   0   0  989.70   68.09
   6   0   0  938.71   70.99
   6   0   0 1077.29   70.29
  -6   0   0  987.60   69.69
   6   0   0 1028.20   62.79
   6   0   0  985.60   66.29
   6   0   0 1039.50   60.29
   6   0   0  972.10   71.29
   6   0   0 1080.59   65.99
   6   0   0 1010.20   58.99
   6   0   0  957.40   61.59
   6   0   0  998.10   58.49
   6   0   0 1000.50   62.59
   6   0   0 1062.79   60.09
  -6   0   0  988.60   63.99
  -6   0   0 1099.69   69.59
  -6   0   0 1008.90   58.79
  -6   0   0 1031.20   60.19
  -6   0   0 1023.20   65.09
   6   0   0  999.60   63.99
   6   0   0  968.70   64.29
   6   0   0 1038.20   64.89
   6   0   0 1038.00   62.69
   6   0   0  999.90   67.19
  -6   0   0 1079.69   69.99
  -6   0   0 1005.30   65.49
  -6   0   0 1059.89   64.79
  -6   0   0 1008.10   67.59
  -6   0   0  923.11   62.19
  -6   0   0  963.70   64.49
   6   0   0  997.60   60.39
   6   0   0 1008.90   60.49
   6   0   0 1059.79   59.09
   6   0   0  995.00   58.69
   6   0   0  981.80   62.59
   6   0   0 1067.39   60.29
   6   0   0 1090.79   59.79
  -6   0   0  970.90   64.09
  -6   0   0  969.00   59.79
   6   0   0 1065.69   59.49
  -6   0   0  963.90   68.09
  -6   0   0 1042.90   68.89
   6   0   0 1024.50   60.89
  -6   0   0 1017.80   58.69
  -6   0   0 1025.50   60.19
   6   0   0 1040.30   60.59
   6   0   0  977.20   71.69
   6   0   0 1042.20   65.99
   6   0   0 1005.70   59.39
   6   0   0  995.50   63.99
   6   0   0 1000.60   64.09
   6   0   0  987.80   63.79
   6   0   0 1041.30   61.89
   7   0   0    6.40    5.90
   7   0   0   14.80    7.80
  -7   0   0    2.40    5.60
  -7   0   0    4.90    3.40
  -7   0   0    6.40    5.40
  -7   0   0    1.90    3.80
  -7   0   0   -0.30    6.50
  -7   0   0    3.50    5.70
   7   0   0    3.60    7.00
   7   0   0    5.30    2.60
   7   0   0    4.10    2.20
   7   0   0    5.40    3.60
   7   0   0    7.60    3.80
   7   0   0    0.20    4.90
   7   0   0    7.20    3.10
   7   0   0    3.30    6.10
   7   0   0    3.60    3.90
   7   0   0    2.70    4.20
   7   0   0    9.10    4.80
   7   0   0    6.50    3.20
   7   0   0    8.40    3.20
  -7   0   0   -2.00    3.60
  -7   0   0    5.10    1.50
  -7   0   0    6.20    4.00
  -7   0   0    1.70    4.60
  -7   0   0    4.20    4.80
  -7   0   0    9.40    2.10
   7   0   0    3.10    4.60
  -7   0   0   -1.10    6.20
  -7   0   0    2.60    4.50
  -7   0   0    7.30    7.20
   7   0   0    1.10    2.00
  -7   0   0    5.50    2.70
  -7   0   0    4.80    4.40
  -7   0   0    6.40    4.20
  -7   0   0    0.70    3.30
  -7   0   0    3.30    3.40
  -7   0   0    4.70    2.50
   7   0   0    4.80    1.50
   7   0   0    8.40    4.30
  -7   0   0    0.70    3.80
  -7   0   0   -2.10    4.30
  -7   0   0    5.50    1.90
   7   0   0    7.50    4.70
   7   0   0    4.90    3.50
   7   0   0   14.60    7.00
   7   0   0    7.00    3.10
   7   0   0    4.80    6.60
   7   0   0    7.10    5.40
   7   0   0    7.20    3.00
   7   0   0    4.20    1.90
   7   0   0    5.90    3.40
   7   0   0    3.10    1.40
   7   0   0    0.60    2.90
   7   0   0    3.80    2.20
   7   0   0    2.50    1.80
   7   0   0    3.70    3.70
   7   0   0   16.00    5.90
   7   0   0    2.50    2.30
  -7   0   0   10.40    5.30
  -7   0   0    1.80    4.20
   7   0   0    3.00    2.50
   7   0   0    5.00    2.00
   7   0   0   -1.00    3.40
   7   0   0    6.30    5.00
   7   0   0    4.90    7.30
   7   0   0    0.20    6.40
  -7   0   0    3.10    1.70
   7   0   0    5.40    4.60
  -7   0   0   12.30    7.60
  -7   0   0    9.20    5.80
  -7   0   0    2.50    2.10
  -7   0   0   17.20    8.10
   7   0   0    4.50    2.30
  -8   0   0  133.99   15.70
   8   0   0  149.49   11.00
   8   0   0  150.28   11.00
   8   0   0  140.09    9.50
   8   0   0  139.99   14.00
  -8   0   0  148.19   20.40
   8   0   0  134.19   10.40
   8   0   0  107.99   21.60
   8   0   0  139.09   15.20
   8   0   0  131.39   12.50
   8   0   0  138.29    9.30
   8   0   0  143.89   14.00
   8   0   0  148.09   11.50
   8   0   0  135.49   14.40
  -8   0   0  134.49   16.40
  -8   0   0  109.69   20.00
   8   0   0  157.18   18.40
   8   0   0  143.49   13.40
  -8   0   0  169.58   18.90
   8   0   0  132.99   12.30
  -8   0   0  146.89   22.10
  -8   0   0  127.59   17.70
  -8   0   0  137.69    9.50
  -8   0   0  145.29    9.00
  -8   0   0  140.69   11.40
  -8   0   0  124.39   15.00
  -8   0   0  141.19   15.90
  -8   0   0  137.59   11.00
  -8   0   0  117.39    9.70
   8   0   0  128.99   10.90
   8   0   0  138.69   15.90
   8   0   0  124.59   14.80
   8   0   0  131.39   11.80
  -8   0   0  154.18   20.50
  -8   0   0  133.29   15.80
  -8   0   0  161.68   19.20
  -8   0   0  143.09   13.50
  -8   0   0  112.69   20.20
  -8   0   0  136.79   15.70
  -8   0   0  148.19    9.80
   8   0   0  145.19   18.50
   8   0   0  132.19   11.80
   8   0   0  134.29   11.70
   8   0   0  133.99   10.80
  -8   0   0  147.09   16.60
  -8   0   0  168.08   17.40
   8   0   0  138.39   14.30
   8   0   0  127.79   11.30
   8   0   0  158.78   23.90
   8   0   0  138.39   19.00
   8   0   0  130.79   11.70
  -8   0   0  109.69   19.50
   8   0   0  152.08   23.10
  -8   0   0  132.79   11.20
  -8   0   0  138.39    9.10
  -8   0   0  154.48   14.00
   8   0   0  144.59   11.70
   8   0   0  131.49   15.30
   8   0   0  139.49   13.30
   8   0   0  143.59   20.80
   8   0   0  156.48   16.50
   8   0   0  145.09   10.60
   8   0   0  154.08   12.60
   8   0   0  132.89   10.00
   8   0   0  159.18   18.10
   8   0   0  121.19   21.30
  -8   0   0  141.39   22.90
  -8   0   0  137.99    9.10
  -8   0   0  155.18   16.60
  -8   0   0  143.39   20.50
  -9   0   0  122.19    8.70
  -9   0   0  117.19   20.20
  -9   0   0  137.29   16.20
  -9   0   0  141.59   11.10
   9   0   0  122.99    8.70
   9   0   0  117.69   13.80
  -9   0   0  128.49   13.10
  -9   0   0  141.99   24.30
   9   0   0  132.49   16.10
  -9   0   0  120.79    9.60
   9   0   0  150.28   17.20
   9   0   0  111.69   13.50
   9   0   0  133.49   11.40
  -9   0   0  130.89   20.30
   9   0   0  159.88   23.40
   9   0   0  127.79   11.30
   9   0   0  141.09   11.50
  -9   0   0  110.99   16.90
  -9   0   0  182.38   28.30
  -9   0   0  115.99   18.10
  -9   0   0  105.39   20.50
  -9   0   0  138.69   13.90
  -9   0   0  109.19   19.50
   9   0   0  131.89   22.30
   9   0   0  130.29    9.90
  -9   0   0  145.79   11.70
  -9   0   0  124.29   18.00
  -9   0   0  141.89   23.90
  -9   0   0  149.19   17.60
  -9   0   0  105.59   20.30
  -9   0   0  160.28   18.30
  -9   0   0  155.48   23.00
  -9   0   0  149.79   28.60
   9   0   0  135.69   20.50
   9   0   0  134.29   26.20
   9   0   0  124.29   14.20
   9   0   0  146.49   13.50
   9   0   0  149.99   22.10
   9   0   0  136.29   11.70
   9   0   0  140.99   23.90
   9   0   0  117.59   18.60
   9   0   0  129.79   11.80
   9   0   0  140.39   10.10
   9   0   0  108.19   12.40
   9   0   0  133.49   11.30
   9   0   0  132.39   15.60
   9   0   0  138.89   10.90
   9   0   0  151.88   13.90
   9   0   0  121.79   11.80
   9   0   0  133.69   11.90
  -9   0   0  134.29   11.40
  -9   0   0  185.78   24.30
  -9   0   0  141.39    9.50
   9   0   0  117.19    8.90
   9   0   0   81.69   20.20
   9   0   0  117.39   13.90
  -9   0   0  137.89    9.70
  -9   0   0  122.09    8.70
   9   0   0  140.59   12.30
  -9   0   0  128.39   18.90
   9   0   0  118.39   23.40
 -10   0   0  162.48   13.40
 -10   0   0  123.09   23.20
 -10   0   0  131.99   24.10
  10   0   0  152.18   13.00
 -10   0   0  148.09    9.80
 -10   0   0  153.08   23.50
 -10   0   0  159.38   21.30
  10   0   0  173.88   38.50
  10   0   0  149.19   14.60
  10   0   0  140.99   13.30
 -10   0   0  138.09   22.60
 -10   0   0  106.39   20.00
 -10   0   0  156.88   13.10
  10   0   0  147.99   11.80
  10   0   0  155.28   13.10
 -10   0   0  153.48   11.10
  10   0   0  138.09   22.60
  10   0   0  150.98   14.80
  10   0   0  146.89   13.80
  10   0   0  191.08   19.20
  10   0   0  146.49   12.30
  10   0   0  157.58   14.70
  10   0   0  149.49   13.80
  10   0   0  154.08   13.60
 -10   0   0  148.69   26.20
 -10   0   0  160.78   20.00
 -10   0   0  194.78   32.10
  10   0   0  129.39   22.70
  10   0   0  143.69   22.20
 -10   0   0  157.98   14.80
 -10   0   0  187.08   25.90
  10   0   0  145.39   13.10
  10   0   0  150.38   23.10
  10   0   0  161.48   13.70
  10   0   0  178.18   29.50
  10   0   0  179.88   24.70
 -10   0   0  165.98   19.80
  10   0   0  144.39   11.70
  10   0   0  140.59    9.90
  10   0   0  156.48   13.60
  10   0   0  128.99   18.90
  10   0   0  182.38   40.60
  10   0   0  135.49   12.20
  10   0   0  155.68   18.60
 -10   0   0  150.78   14.10
 -10   0   0  168.38   22.60
 -10   0   0  154.18   18.70
 -10   0   0  148.19   12.60
 -10   0   0  153.28   12.40
 -10   0   0  177.48   27.00
  10   0   0  151.98   13.90
  10   0   0  170.68   28.70
 -10   0   0  164.78   21.90
 -10   0   0  160.28   23.00
  10   0   0  140.89   16.20
 -10   0   0  202.08   24.40
  10   0   0  135.39   12.10
 -10   0   0  194.38   33.90
  10   0   0  152.58   16.60
  10   0   0  137.59   10.10
 -10   0   0  151.08   11.00
  11   0   0   13.30   11.00
 -11   0   0   14.30    9.40
  11   0   0   17.60   10.40
  11   0   0   17.80    3.20
 -11   0   0   11.00   11.20
 -11   0   0   14.50    5.10
  11   0   0   21.90    6.20
  11   0   0   17.80    4.30
  11   0   0   22.60    3.20
 -11   0   0   14.10    9.20
  11   0   0   20.00    6.20
 -11   0   0   27.10   10.60
  11   0   0   28.10    6.20
 -11   0   0   22.50    5.50
 -11   0   0   15.70   11.00
  11   0   0   19.70    5.90
 -11   0   0   19.40   11.10
 -11   0   0   16.40    5.80
  11   0   0   21.40    8.60
  11   0   0   20.10    6.20
 -11   0   0   19.90    4.10
  11   0   0   17.20    5.60
  11   0   0   21.50    4.90
  11   0   0   14.60    8.40
  11   0   0   15.10   12.90
  11   0   0   11.50    6.10
  11   0   0   15.90    6.20
 -11   0   0   13.30   12.20
 -11   0   0   30.70   12.60
 -11   0   0   21.60   12.10
 -11   0   0   14.70    3.40
  11   0   0   26.40    5.80
 -11   0   0    0.80   12.80
 -11   0   0   27.80   14.80
 -11   0   0   29.50   11.30
 -11   0   0   20.60    5.70
 -11   0   0   15.40    4.00
 -11   0   0   18.10    2.50
  11   0   0   20.20    5.40
 -11   0   0   20.10   10.20
  11   0   0   11.80    8.70
 -11   0   0   15.50   10.70
 -11   0   0   34.90   12.20
  11   0   0    6.80    4.80
  11   0   0   12.10   11.30
  11   0   0   16.40    5.90
  11   0   0   22.90   12.30
  11   0   0    7.60    9.50
 -11   0   0   15.50   13.60
  11   0   0   33.40    9.60
 -11   0   0   25.60    6.10
  11   0   0   20.10   11.00
  12   0   0  143.49   13.40
  12   0   0  144.09   13.10
 -12   0   0  189.58   26.90
 -12   0   0  124.89   25.80
 -12   0   0  202.38   23.00
 -12   0   0  182.88   29.10
 -12   0   0  137.49   24.00
  12   0   0  119.29   22.80
  12   0   0  162.08   12.50
  12   0   0  129.19   10.00
  12   0   0  147.19   18.30
  12   0   0  162.08   15.60
 -12   0   0  135.29   25.80
 -12   0   0  139.09   30.80
 -12   0   0  126.89   25.10
  12   0   0  147.09   10.00
  12   0   0  184.28   28.50
  12   0   0  162.68   14.30
  12   0   0  121.99   19.80
 -12   0   0  190.98   35.10
 -12   0   0  202.38   28.30
  12   0   0  144.09   23.00
 -12   0   0  152.28   11.30
 -12   0   0  159.78   14.60
 -12   0   0  124.99   22.00
 -12   0   0  144.89   24.10
 -12   0   0  154.48   14.00
 -12   0   0  153.08   12.00
  12   0   0  135.79   14.20
  12   0   0  153.68   14.90
 -12   0   0  160.48   30.80
 -12   0   0  135.19   23.50
 -12   0   0  154.58   27.70
 -12   0   0  170.98   30.70
 -12   0   0  146.49   11.60
 -12   0   0  154.68   14.30
  12   0   0  177.88   29.70
  12   0   0  133.29   32.40
  12   0   0  132.59   14.70
  12   0   0  150.18   18.40
  12   0   0  142.49   25.20
  12   0   0  155.08   13.60
  12   0   0  139.59   15.60
  12   0   0  154.98   21.60
  12   0   0  158.58   28.70
  12   0   0  161.38   36.70
  13   0   0    2.50    4.00
  13   0   0   -3.40    4.60
 -13   0   0   29.40   20.30
  13   0   0    8.10    5.20
 -13   0   0   -6.10   11.20
 -13   0   0   -1.50    9.20
  13   0   0   11.40   13.40
 -13   0   0    7.80    8.50
  13   0   0    0.90    4.00
  13   0   0   -1.60    4.00
 -13   0   0  -10.10    9.90
 -13   0   0    0.90    9.20
  13   0   0   12.70   11.80
 -13   0   0   24.50   14.70
 -13   0   0    3.30    9.70
  13   0   0    4.10    4.60
 -13   0   0    2.50   10.40
 -13   0   0   23.60   13.20
 -13   0   0   -5.50   12.10
 -13   0   0    0.00    2.90
 -13   0   0    2.20    5.20
 -13   0   0   -1.30   11.60
 -13   0   0   -1.80    4.80
 -13   0   0    3.00    9.90
  13   0   0    5.60   10.10
 -13   0   0    0.70    4.90
  13   0   0    0.20    7.60
  13   0   0   -3.00    5.00
 -13   0   0   17.30   21.20
  13   0   0   -8.60    6.70
  13   0   0   -5.60    8.80
  13   0   0   -3.80   12.40
  13   0   0   -0.60    3.50
  13   0   0    0.80    3.70
  13   0   0    2.90   10.20
  13   0   0   -0.40    4.10
 -13   0   0   -3.20    3.60
 -13   0   0   -4.50    2.90
  14   0   0   -1.50   13.20
  14   0   0   -1.60    3.70
 -14   0   0   -3.90   11.90
  14   0   0    4.80    4.80
  14   0   0    4.10    5.20
  14   0   0    2.50    6.20
  14   0   0    2.90   20.40
 -14   0   0   -2.50   10.80
  14   0   0   -8.00   12.70
  14   0   0    4.10    5.00
 -14   0   0   -4.70   13.60
 -14   0   0   -1.40    6.30
 -14   0   0    0.20    9.80
 -14   0   0    0.30    7.00
 -14   0   0    5.60   11.80
 -14   0   0    0.90    5.20
  14   0   0    2.70    5.10
  14   0   0    7.70    8.00
  14   0   0   -6.10   22.40
 -14   0   0    0.60   13.20
  14   0   0    0.10   14.20
 -14   0   0    5.90   16.90
 -14   0   0   -0.60   14.90
 -14   0   0  -15.30   14.70
 -14   0   0   -3.20   12.40
 -14   0   0    0.90   12.80
  14   0   0   -4.60    6.10
  14   0   0   -4.30    7.50
  14   0   0    0.70    6.00
  14   0   0    2.40    4.20
 -14   0   0    0.80   11.10
 -14   0   0    5.40    4.70
  14   0   0    0.40    6.50
  14   0   0   -1.30    4.00
  14   0   0   13.80   15.90
  14   0   0   -0.80    5.20
 -14   0   0    2.00    5.00
 -14   0   0    4.10    7.20
 -15   0   0   21.80    8.10
  15   0   0   34.90   13.00
  15   0   0   18.50    6.50
  15   0   0   19.60    8.90
  15   0   0    8.40   10.50
  15   0   0   30.20    9.10
  15   0   0   20.70    6.70
  15   0   0    9.20   17.20
 -15   0   0   54.79   22.50
 -15   0   0   40.40   19.70
  15   0   0   24.40    8.20
 -15   0   0   28.30   11.00
 -15   0   0   36.30   14.70
 -15   0   0   25.80   23.70
  15   0   0   23.60   20.50
 -15   0   0   25.80   20.00
  15   0   0   -3.70   13.20
 -15   0   0   18.10   13.30
 -15   0   0   29.10   19.30
 -15   0   0   27.10   14.90
 -15   0   0   11.60    9.60
 -15   0   0    9.40   10.20
 -15   0   0   43.40   15.10
  15   0   0   25.20    6.90
 -15   0   0   27.80   19.40
  15   0   0   22.50    8.60
  15   0   0   20.30    6.70
 -15   0   0   35.60   20.70
 -15   0   0   28.60   10.40
  15   0   0   30.70   20.20
 -15   0   0   18.70    8.60
  15   0   0   29.10    9.80
 -15   0   0   26.50   20.70
  15   0   0   17.20    9.30
   0  -1   0    0.60    0.60
   0  -1   0    0.20    0.40
   0  -1   0    0.80    1.40
   0  -1   0    3.70    1.70
   0  -1   0    1.60    1.70
   0  -1   0   -0.20    0.30
   0  -1   0    0.00    0.40
   0  -1   0   -0.40    0.30
   0  -1   0    0.30    0.60
   0  -1   0    2.20    1.70
   0   1   0   -0.10    0.40
   0   1   0    0.70    1.20
   0   1   0    0.20    1.20
   0   1   0   -0.20    0.80
   0   1   0   -0.50    0.80
   0   1   0    0.60    0.60
   0   1   0    0.00    0.30
   0   1   0   -0.20    1.00
  -1   1   0  153.38   10.50
   1   1   0  158.88   12.00
  -1   1   0  153.18    9.50
   1   1   0  153.48   10.60
   1   1   0  153.68    9.90
   1   1   0  153.78   11.30
   1   1   0  155.88   10.90
   1   1   0  168.58   11.40
  -1   1   0  162.18    9.80
   1   1   0  148.59   10.80
  -1   1   0  148.39   11.00
  -1   1   0  155.38    9.70
  -1   1   0  140.89   11.30
  -1   1   0  156.68   11.60
   1   1   0  155.28   11.70
  -1   1   0  147.29   12.00
  -1   1   0  155.68    9.80
  -1   1   0  149.09   11.10
  -1   1   0  157.38   11.50
  -1   1   0  146.69    9.50
  -1   1   0  159.18    9.60
  -1   1   0  149.59   10.30
  -1   1   0  149.79    9.70
  -1   1   0  167.88   11.20
  -1   1   0  144.09   11.40
  -1   1   0  156.08   12.00
   1   1   0  154.18   11.50
   1   1   0  150.58   10.70
  -1   1   0  163.58    9.60
   1   1   0  160.18   11.20
  -1   1   0  145.49   11.00
   1   1   0  157.58   11.80
   1   1   0  157.38   11.30
   1   1   0  171.48   11.60
   1   1   0  153.28   10.80
   1   1   0  163.48   11.50
   1   1   0  146.99   11.40
  -1   1   0  165.58   11.60
  -1   1   0  158.08   10.90
  -1   1   0  156.58    9.60
  -1   1   0  150.28   11.40
  -1   1   0  157.08   11.20
   1   1   0  167.28   11.00
   1   1   0  173.18   10.90
  -1   1   0  159.08    9.30
  -1   1   0  158.68    9.80
   1   1   0  158.48    9.60
   1   1   0  149.09   11.70
   1   1   0  158.28   10.50
   1   1   0  155.38   10.10
   1   1   0  151.28   10.90
  -1   1   0  157.78    9.30
  -1   1   0  157.38    9.80
   1   1   0  155.98    9.50
  -1   1   0  159.08    9.60
   1   1   0  147.49   11.20
   2  -1   0 1704.43   98.99
  -2  -1   0 1805.82  102.19
   2  -1   0 1774.82  102.39
  -2  -1   0 1647.24  103.29
   2  -1   0 1860.31  102.49
   2  -1   0 1739.63  100.39
  -2  -1   0 1803.72  103.69
  -2  -1   0 1801.22   99.89
   2  -1   0 1792.12  102.89
  -2  -1   0 1833.42  101.99
  -2  -1   0 1835.62   99.79
  -2  -1   0 1758.12  102.69
   2  -1   0 1686.43  102.69
   2  -1   0 1799.22  103.89
  -2  -1   0 1829.92  101.09
   2  -1   0 1858.91  100.29
  -2  -1   0 1791.42  102.09
   2  -1   0 1792.02   99.49
   2  -1   0 1725.53  100.19
   2  -1   0 1664.63   99.59
   2  -1   0 1768.82   99.89
   2  -1   0 1671.03   98.99
  -2  -1   0 1819.82  103.09
   2  -1   0 1771.42   99.59
  -2  -1   0 1742.93  103.89
  -2  -1   0 1755.02  102.19
  -2  -1   0 1645.14  102.49
   2  -1   0 1794.82  100.09
  -2  -1   0 1797.52  101.99
  -2  -1   0 1785.92  102.49
  -2  -1   0 1760.22  101.89
  -2  -1   0 1666.93  103.39
  -2  -1   0 1747.33  102.59
   2  -1   0 1810.12   98.99
   2  -1   0 1760.32  101.89
   2  -1   0 1791.42  100.29
   2  -1   0 1782.22   99.69
  -2  -1   0 1676.23  103.69
  -2  -1   0 1760.22  101.99
  -2  -1   0 1747.53  103.29
  -2  -1   0 1949.01  102.59
  -2  -1   0 1830.02  101.19
   2  -1   0 1848.22  101.89
   2  -1   0 1878.51  103.79
   2  -1   0 1738.43  103.89
   2  -1   0 1753.02  102.19
   2  -1   0 1710.83  102.39
  -2  -1   0 1605.74  102.29
  -2  -1   0 1902.01  102.19
  -2  -1   0 1880.61   99.99
   2  -1   0 1736.43  102.49
   2  -1   0 1801.12  100.19
   2  -1   0 1659.03  101.89
   2  -1   0 1805.12  101.79
   2  -1   0 1802.92  103.79
   2  -1   0 1782.42  100.29
   2  -1   0 1814.92  101.99
  -2  -1   0 1742.63  101.69
  -2   1   0 1673.43   99.79
  -2   1   0 1720.83  100.19
   2   1   0 1637.64  102.59
   2   1   0 1747.43  101.79
   2   1   0 1689.03  102.29
   2   1   0 1636.14  102.49
  -2   1   0 1803.32  101.89
  -2   1   0 1828.02   99.59
  -2   1   0 1715.53  100.19
  -2   1   0 1578.34  100.09
   2   1   0 1625.24  100.69
  -2   1   0 1717.73   99.49
  -2   1   0 1625.74   99.89
  -2   1   0 1657.03  100.29
   2   1   0 1599.84  100.89
   2   1   0 1664.53  103.09
  -2   1   0 1794.42  100.39
  -2   1   0 1690.23   98.99
  -2   1   0 1736.53  100.09
  -2   1   0 1690.23  102.19
  -2   1   0 1732.03  102.89
  -2   1   0 1706.33  102.09
  -2   1   0 1617.44  101.49
  -2   1   0 1573.54  100.79
  -2   1   0 1644.44  103.59
  -2   1   0 1791.72  100.29
   2   1   0 1771.92  102.39
  -2   1   0 1756.82  102.99
  -2   1   0 1653.83  100.19
  -2   1   0 1738.93  103.59
  -2   1   0 1668.63   98.99
  -2   1   0 1832.72  102.59
  -2   1   0 1729.13  101.79
  -2   1   0 1716.13  103.29
  -2   1   0 1649.83   99.99
  -2   1   0 1694.03   99.79
   2   1   0 1782.52  102.49
   2   1   0 1608.34  101.69
  -2   1   0 1665.53  101.69
   2   1   0 1664.43   99.89
   2   1   0 1799.32  101.49
   2   1   0 1726.23  101.99
   2   1   0 1743.53  103.49
   2   1   0 1802.42  103.09
   2   1   0 1688.63  102.69
   2   1   0 1801.62  101.89
   2   1   0 1752.22  102.69
   2   1   0 1755.62  102.69
  -2   1   0 1676.73  100.39
  -2   1   0 1671.43  103.29
   2   1   0 1751.52  100.19
   2   1   0 1668.03  101.99
  -2   1   0 1663.53  102.19
  -2   1   0 1737.63   99.19
   2   1   0 1671.43   99.79
   2   1   0 1744.03  103.69
   2   1   0 1707.73  103.49
  -2   1   0 1740.03  100.29
  -2   1   0 1672.33  102.49
  -2   1   0 1682.13  100.39
  -2   1   0 1681.83   99.09
   3  -1   0  329.27   20.30
   3  -1   0  354.86   22.80
   3  -1   0  340.77   20.90
   3  -1   0  350.86   20.90
  -3  -1   0  327.77   23.60
  -3  -1   0  325.67   24.20
   3  -1   0  350.86   23.40
  -3  -1   0  323.17   21.10
  -3  -1   0  320.47   23.90
   3  -1   0  331.77   24.80
  -3  -1   0  339.27   23.90
  -3  -1   0  333.57   23.60
   3  -1   0  342.37   22.80
   3  -1   0  346.37   26.60
   3  -1   0  323.27   23.80
   3  -1   0  312.27   23.90
  -3  -1   0  353.56   21.20
  -3  -1   0  332.27   23.70
  -3  -1   0  316.27   24.90
  -3  -1   0  362.06   23.50
  -3  -1   0  388.06   24.50
  -3  -1   0  346.57   23.00
   3  -1   0  362.66   22.30
   3  -1   0  350.06   22.80
  -3  -1   0  337.57   24.70
  -3  -1   0  347.77   23.90
  -3  -1   0  343.27   23.60
  -3  -1   0  349.57   21.00
   3  -1   0  332.17   21.10
   3  -1   0  342.27   20.40
  -3  -1   0  311.47   25.70
   3  -1   0  343.17   21.90
   3  -1   0  357.36   22.00
  -3  -1   0  348.97   20.50
   3  -1   0  335.87   20.70
  -3  -1   0  340.07   25.60
  -3  -1   0  361.96   24.60
  -3  -1   0  335.67   24.00
   3  -1   0  338.47   20.70
   3  -1   0  335.17   21.70
   3  -1   0  335.87   22.10
   3  -1   0  340.47   26.30
   3  -1   0  324.87   20.60
   3  -1   0  325.27   24.10
   3  -1   0  329.47   24.50
   3  -1   0  330.07   24.40
   3  -1   0  346.67   24.00
  -3  -1   0  352.66   24.90
   3  -1   0  344.47   23.20
   3  -1   0  330.87   21.80
   3  -1   0  335.17   22.10
   3  -1   0  327.97   22.70
  -3  -1   0  343.17   24.60
  -3  -1   0  363.86   23.40
  -3  -1   0  345.27   23.70
   3  -1   0  325.07   22.70
  -3  -1   0  317.67   25.50
   3  -1   0  353.06   25.20
  -3  -1   0  332.27   25.60
  -3  -1   0  349.47   24.40
   3   1   0  341.87   24.30
   3   1   0  352.26   24.80
  -3   1   0  343.97   22.80
   3   1   0  365.76   20.50
   3   1   0  333.77   22.80
  -3   1   0  359.26   20.70
  -3   1   0  352.16   20.80
  -3   1   0  364.96   22.00
  -3   1   0  353.86   20.30
  -3   1   0  336.27   24.60
  -3   1   0  337.77   24.40
  -3   1   0  378.96   25.60
  -3   1   0  342.07   20.10
  -3   1   0  359.66   22.00
   3   1   0  346.67   21.60
   3   1   0  350.96   20.70
   3   1   0  351.86   25.10
  -3   1   0  360.06   23.30
  -3   1   0  332.77   21.90
   3   1   0  347.77   27.40
   3   1   0  369.86   24.90
  -3   1   0  360.16   24.20
  -3   1   0  355.56   23.00
  -3   1   0  374.96   25.80
  -3   1   0  350.96   20.40
  -3   1   0  355.56   23.40
   3   1   0  357.36   21.40
  -3   1   0  347.97   23.60
   3   1   0  355.56   24.50
  -3   1   0  327.97   22.80
  -3   1   0  372.46   25.60
  -3   1   0  346.97   22.40
  -3   1   0  335.67   20.80
   3   1   0  319.27   25.60
   3   1   0  360.86   21.30
   3   1   0  343.27   23.20
  -3   1   0  351.36   22.50
  -3   1   0  332.47   25.00
  -3   1   0  330.47   20.30
  -3   1   0  355.76   22.30
   3   1   0  311.47   23.60
  -3   1   0  361.26   24.50
  -3   1   0  342.47   22.30
  -3   1   0  343.67   22.30
   3   1   0  363.96   26.90
   3   1   0  368.16   24.80
   3   1   0  344.77   23.50
   3   1   0  354.76   24.90
   3   1   0  353.56   23.90
   3   1   0  356.16   25.90
  -3   1   0  345.97   24.60
   3   1   0  335.57   21.80
   3   1   0  351.26   20.60
   3   1   0  359.76   24.80
   3   1   0  374.56   21.40
  -3   1   0  344.57   21.90
  -3   1   0  358.76   24.50
   3   1   0  344.17   26.00
  -3   1   0  366.56   22.00
   3   1   0  359.16   23.60
  -3   1   0  340.47   22.10
   3   1   0  333.37   23.00
   3   1   0  351.16   24.50
  -3   1   0  347.37   25.20
   3   1   0  355.66   23.90
  -3   1   0  353.26   25.70
  -3   1   0  349.37   22.20
   4  -1   0  702.63   43.60
  -4  -1   0  617.84   45.70
   4  -1   0  707.73   42.10
   4  -1   0  687.13   42.50
   4  -1   0  676.73   42.00
  -4  -1   0  705.83   45.20
   4  -1   0  680.23   46.10
   4  -1   0  716.63   43.70
   4  -1   0  675.33   49.10
   4  -1   0  711.83   43.40
  -4  -1   0  691.43   48.20
  -4  -1   0  694.73   46.80
  -4  -1   0  677.73   45.50
  -4  -1   0  718.33   47.30
   4  -1   0  714.13   42.30
  -4  -1   0  716.13   42.30
   4  -1   0  697.73   41.80
   4  -1   0  687.43   43.60
   4  -1   0  685.53   44.80
   4  -1   0  684.63   43.80
   4  -1   0  655.83   46.90
   4  -1   0  656.73   45.60
  -4  -1   0  646.64   45.20
   4  -1   0  714.53   41.20
  -4  -1   0  696.93   46.70
   4  -1   0  642.04   46.90
   4  -1   0  671.93   44.50
   4  -1   0  664.93   43.90
   4  -1   0  675.23   41.90
   4  -1   0  685.63   41.90
  -4  -1   0  648.04   45.10
   4  -1   0  647.34   42.30
   4  -1   0  695.63   41.50
   4  -1   0  612.64   46.00
  -4  -1   0  699.73   43.60
   4  -1   0  722.63   46.50
   4  -1   0  686.53   43.80
  -4  -1   0  678.53   46.70
  -4  -1   0  662.63   46.50
  -4  -1   0  683.73   45.10
  -4  -1   0  669.13   47.60
  -4  -1   0  699.43   46.60
   4  -1   0  670.03   43.30
   4  -1   0  695.33   41.50
   4  -1   0  673.73   43.50
  -4  -1   0  654.83   47.20
  -4  -1   0  664.13   46.00
  -4  -1   0  728.63   45.10
  -4  -1   0  695.73   43.80
  -4  -1   0  662.43   42.20
  -4  -1   0  719.33   45.70
   4  -1   0  673.53   41.60
  -4  -1   0  667.03   41.90
  -4  -1   0  708.43   41.30
   4  -1   0  715.93   41.60
  -4  -1   0  636.04   45.70
  -4  -1   0  703.33   48.50
   4  -1   0  659.13   44.50
  -4  -1   0  638.44   45.30
   4  -1   0  665.53   42.00
   4  -1   0  668.63   44.60
   4  -1   0  713.53   49.99
   4  -1   0  698.53   42.00
  -4  -1   0  669.83   48.00
   4  -1   0  703.63   43.40
   4  -1   0  704.93   42.40
  -4  -1   0  680.33   45.80
   4   1   0  731.73   46.10
   4   1   0  750.12   45.20
  -4   1   0  750.82   43.90
   4   1   0  704.23   46.60
  -4   1   0  719.03   47.00
   4   1   0  760.02   43.40
  -4   1   0  761.72   45.20
  -4   1   0  729.53   46.30
  -4   1   0  751.62   40.90
   4   1   0  694.73   47.90
   4   1   0  701.13   43.10
   4   1   0  727.63   42.30
   4   1   0  763.72   42.70
  -4   1   0  733.83   44.40
   4   1   0  726.03   48.30
   4   1   0  756.62   45.40
   4   1   0  752.32   46.10
   4   1   0  806.42   46.50
   4   1   0  793.92   42.50
   4   1   0  705.43   46.10
  -4   1   0  746.13   45.60
   4   1   0  722.63   49.00
  -4   1   0  764.52   44.30
  -4   1   0  795.72   45.00
  -4   1   0  782.72   44.70
  -4   1   0  702.03   44.30
   4   1   0  764.62   46.70
   4   1   0  711.83   42.40
  -4   1   0  731.33   47.10
  -4   1   0  723.33   47.10
  -4   1   0  755.32   47.30
  -4   1   0  707.93   43.10
  -4   1   0  778.22   47.20
   4   1   0  717.03   48.90
   4   1   0  716.03   48.70
   4   1   0  760.92   46.90
   4   1   0  722.73   45.30
   4   1   0  746.03   42.60
   4   1   0  780.82   41.50
  -4   1   0  716.23   43.30
   4   1   0  721.03   45.00
   4   1   0  725.83   45.60
  -4   1   0  702.13   47.80
  -4   1   0  774.22   48.90
   4   1   0  737.03   46.80
   4   1   0  766.02   49.20
   4   1   0  761.92   42.20
   4   1   0  736.83   47.40
   4   1   0  736.33   45.70
   4   1   0  741.13   45.40
   4   1   0  766.12   42.10
   4   1   0  690.13   42.70
   4   1   0  726.23   43.30
  -4   1   0  744.13   46.30
  -4   1   0  723.23   44.30
  -4   1   0  715.13   46.70
  -4   1   0  719.23   45.50
  -4   1   0  760.92   44.90
  -4   1   0  748.43   47.10
  -4   1   0  655.33   43.60
  -4   1   0  758.72   42.10
  -4   1   0  732.63   44.50
  -5  -1   0  924.31   63.89
   5  -1   0  979.40   66.69
  -5  -1   0 1027.40   59.09
  -5  -1   0  976.20   60.49
  -5  -1   0 1098.19   66.19
  -5  -1   0 1022.00   64.79
   5  -1   0 1040.50   62.89
   5  -1   0 1065.59   61.59
  -5  -1   0 1028.50   62.69
  -5  -1   0 1016.40   59.19
   5  -1   0 1025.80   59.89
   5  -1   0  981.50   59.69
   5  -1   0 1095.59   59.59
   5  -1   0 1058.09   60.29
   5  -1   0 1075.59   62.29
   5  -1   0 1033.80   60.29
   5  -1   0 1054.59   60.79
   5  -1   0 1004.60   62.89
   5  -1   0 1133.79   64.59
  -5  -1   0  998.60   65.49
  -5  -1   0 1013.30   64.69
  -5  -1   0 1079.89   67.09
  -5  -1   0 1078.99   64.19
  -5  -1   0  968.60   66.09
   5  -1   0 1047.40   59.99
   5  -1   0 1009.60   69.59
   5  -1   0  977.40   62.39
   5  -1   0 1021.40   60.29
  -5  -1   0 1003.80   66.19
   5  -1   0 1081.39   59.29
   5  -1   0  994.30   62.09
   5  -1   0 1011.80   62.69
   5  -1   0 1061.99   60.19
   5  -1   0 1037.80   59.59
  -5  -1   0 1007.70   67.59
  -5  -1   0 1040.20   62.89
   5  -1   0 1005.10   61.99
  -5  -1   0 1043.80   64.99
  -5  -1   0 1062.19   68.49
  -5  -1   0 1006.80   68.19
  -5  -1   0 1091.59   66.09
   5  -1   0  959.40   65.09
  -5  -1   0 1027.40   64.89
  -5  -1   0 1017.10   68.19
  -5  -1   0 1054.19   59.39
   5  -1   0 1066.39   63.49
  -5  -1   0  993.20   63.99
  -5  -1   0  998.70   67.99
   5  -1   0 1041.50   62.59
   5  -1   0 1004.10   62.39
  -5  -1   0 1029.50   60.19
   5  -1   0 1045.40   62.99
  -5  -1   0  991.40   65.19
  -5  -1   0  983.80   64.79
   5  -1   0 1029.00   59.29
   5  -1   0  973.60   66.79
   5  -1   0 1019.90   60.39
   5  -1   0 1024.90   65.59
   5  -1   0 1036.30   65.19
   5  -1   0 1101.29   59.79
  -5  -1   0 1108.19   66.69
  -5  -1   0  950.80   58.89
  -5  -1   0 1053.59   59.29
  -5  -1   0 1055.09   60.59
   5  -1   0 1066.29   63.59
   5  -1   0 1083.19   60.29
   5  -1   0 1014.90   65.99
   5  -1   0 1036.80   70.49
  -5  -1   0 1030.60   64.39
  -5   1   0  966.70   63.09
   5   1   0 1013.60   66.29
  -5   1   0 1028.10   62.89
  -5   1   0 1070.49   66.99
  -5   1   0 1031.90   67.79
  -5   1   0 1003.70   63.39
   5   1   0  987.40   65.69
  -5   1   0  993.70   62.69
  -5   1   0 1065.99   66.19
   5   1   0 1026.20   60.59
  -5   1   0 1002.60   63.19
  -5   1   0 1008.80   61.79
  -5   1   0 1034.20   58.59
  -5   1   0 1037.50   62.49
   5   1   0 1022.40   61.69
   5   1   0 1065.09   59.29
   5   1   0  983.40   67.49
   5   1   0 1014.30   60.69
   5   1   0 1006.80   64.39
  -5   1   0 1009.80   59.79
   5   1   0 1002.80   63.69
   5   1   0 1012.60   65.59
  -5   1   0 1028.90   62.89
  -5   1   0  963.90   62.59
  -5   1   0 1026.00   66.39
  -5   1   0 1010.40   59.09
  -5   1   0  960.40   65.59
  -5   1   0 1050.89   61.99
  -5   1   0 1013.30   65.79
  -5   1   0 1018.00   66.29
  -5   1   0 1023.70   68.29
  -5   1   0 1039.80   63.49
  -5   1   0 1009.70   65.39
  -5   1   0 1046.00   60.19
   5   1   0  948.71   64.39
   5   1   0 1029.80   66.59
   5   1   0  948.51   63.39
   5   1   0  990.00   61.29
   5   1   0 1129.89   60.49
   5   1   0 1023.60   65.49
   5   1   0 1018.30   64.89
   5   1   0  981.60   64.59
   5   1   0  974.30   67.19
   5   1   0  993.00   65.89
   5   1   0  901.91   60.79
  -5   1   0 1016.20   63.29
   5   1   0 1001.80   59.39
  -5   1   0 1001.60   60.09
   5   1   0 1022.30   60.99
  -5   1   0 1016.70   66.49
   5   1   0 1070.69   59.89
   5   1   0  990.90   68.19
  -5   1   0 1018.90   66.39
   5   1   0  969.10   64.99
   5   1   0  993.50   63.69
   5   1   0 1022.70   60.09
   5   1   0  970.60   61.39
   5   1   0  969.90   63.99
  -5   1   0 1001.60   61.59
  -5   1   0 1054.59   62.99
   5   1   0 1036.20   59.59
   5   1   0 1133.99   60.89
  -5   1   0  971.20   63.89
  -5   1   0 1084.39   66.59
  -5   1   0 1027.30   61.39
   5   1   0  996.70   65.19
   5   1   0  995.20   59.59
   5   1   0  993.70   64.69
  -5   1   0  954.80   62.59
   6  -1   0   32.10    7.20
   6  -1   0   30.30    5.30
   6  -1   0   32.30    5.40
  -6  -1   0   41.20   11.40
   6  -1   0   24.80    9.50
   6  -1   0   33.20    6.90
   6  -1   0   38.40    7.00
  -6  -1   0   44.30   11.20
  -6  -1   0   37.50    8.70
   6  -1   0   26.30    3.60
  -6  -1   0   28.50    7.70
  -6  -1   0   24.90    7.10
  -6  -1   0   40.30    9.00
  -6  -1   0   54.49   12.10
  -6  -1   0   44.10    8.90
  -6  -1   0   31.90    7.60
  -6  -1   0   21.70    7.00
   6  -1   0   33.60    3.50
   6  -1   0   37.60    6.60
   6  -1   0   34.60    6.60
   6  -1   0   35.80    7.70
   6  -1   0   24.60    8.60
  -6  -1   0   31.80    8.10
  -6  -1   0   40.40    8.00
   6  -1   0   29.30    6.20
   6  -1   0   36.60    4.90
   6  -1   0   33.90    5.20
   6  -1   0   40.50   10.00
   6  -1   0   32.70    3.90
   6  -1   0   28.80    3.90
  -6  -1   0   22.10    8.30
  -6  -1   0   27.90    7.60
  -6  -1   0   30.30    8.70
   6  -1   0   39.70    6.90
   6  -1   0   35.00    4.10
  -6  -1   0   30.60    3.30
  -6  -1   0   35.10    5.30
   6  -1   0   38.10    7.30
   6  -1   0   38.40    5.00
   6  -1   0   40.80    9.00
   6  -1   0   34.50    5.10
   6  -1   0   47.30   12.10
   6  -1   0   33.00    4.90
  -6  -1   0   27.80    6.80
  -6  -1   0   37.10    7.90
  -6  -1   0   30.00    3.40
  -6  -1   0   34.70    3.40
  -6  -1   0   37.90    8.00
   6  -1   0   41.40   10.30
   6  -1   0   34.40    5.90
   6  -1   0   36.40    4.30
   6  -1   0   32.10    4.20
   6  -1   0   17.30    8.40
   6  -1   0   33.40    4.00
  -6  -1   0   34.20    8.70
   6  -1   0   27.10    7.70
   6  -1   0   33.30    4.30
  -6  -1   0   28.70    8.70
  -6  -1   0   36.90   10.40
  -6  -1   0   50.59   10.20
   6  -1   0   36.80    5.00
  -6  -1   0   44.30    8.10
  -6  -1   0   34.30    8.80
  -6  -1   0   23.20    7.60
  -6  -1   0   52.19   11.00
   6  -1   0   37.50    5.20
   6  -1   0   35.00    7.50
   6  -1   0   30.70    7.40
  -6  -1   0   31.40    3.40
  -6  -1   0   39.30    5.40
   6   1   0   48.00    9.30
   6   1   0   36.80    5.50
   6   1   0   36.00    3.60
   6   1   0   35.90    8.60
   6   1   0   48.60    5.10
   6   1   0   40.50    5.00
  -6   1   0   49.90    8.30
  -6   1   0   38.10    9.30
   6   1   0   32.60    4.20
  -6   1   0   43.80    4.60
  -6   1   0   42.70   11.70
  -6   1   0   34.20    7.00
  -6   1   0   49.50    7.90
  -6   1   0   39.50    9.70
   6   1   0   37.80   10.00
   6   1   0   39.00    3.80
   6   1   0   32.20    7.80
   6   1   0   43.00    5.30
   6   1   0   41.00    7.00
  -6   1   0   32.70    3.10
  -6   1   0   38.10    7.40
  -6   1   0   31.90    9.10
   6   1   0   60.69    9.30
  -6   1   0   35.80    9.10
  -6   1   0   37.60    4.20
  -6   1   0   41.50    3.60
   6   1   0   57.49   11.20
   6   1   0   36.40    4.30
   6   1   0   38.50    7.60
  -6   1   0   41.40    7.60
   6   1   0   33.90    4.80
  -6   1   0   35.80    9.50
   6   1   0   41.30    4.70
  -6   1   0   46.90    8.00
  -6   1   0   42.00    8.70
   6   1   0   33.00    9.00
  -6   1   0   35.90    5.70
  -6   1   0   63.19   11.60
   6   1   0   37.80    7.90
  -6   1   0   34.70    7.10
   6   1   0   42.60    8.80
   6   1   0   44.50    5.50
   6   1   0   36.80   11.40
  -6   1   0   41.60    6.10
   6   1   0   38.40    4.00
   6   1   0   48.90    9.50
   6   1   0   38.10    8.50
  -6   1   0   33.00    2.70
  -6   1   0   26.10    6.00
  -6   1   0   31.80    7.80
   6   1   0   42.30    4.00
  -6   1   0   35.10    4.90
  -6   1   0   44.70    9.50
   6   1   0   39.30    4.60
   6   1   0   32.60    8.50
   6   1   0   56.09   10.20
   6   1   0   39.70   10.50
   6   1   0   40.90    8.80
  -6   1   0   45.60    8.60
   6   1   0   48.70   10.40
   6   1   0   43.00   11.80
   6   1   0   35.80    7.60
  -6   1   0   41.70    3.40
   6   1   0   38.90    9.10
   6   1   0   41.60    5.70
  -6   1   0   35.30    7.80
   6   1   0   37.50    5.70
   6   1   0   35.80   11.00
  -6   1   0   49.80    8.40
  -6   1   0   38.00    9.20
   6   1   0   44.60    8.50
   7  -1   0  365.76   27.40
   7  -1   0  371.26   30.40
  -7  -1   0  339.47   24.00
  -7  -1   0  362.96   31.30
  -7  -1   0  385.66   28.70
  -7  -1   0  348.27   33.40
   7  -1   0  378.96   23.00
   7  -1   0  374.96   27.10
  -7  -1   0  371.86   34.30
  -7  -1   0  359.86   29.80
  -7  -1   0  407.76   32.30
  -7  -1   0  367.16   22.70
   7  -1   0  344.87   30.50
   7  -1   0  376.86   27.90
   7  -1   0  360.26   24.00
   7  -1   0  356.46   24.30
  -7  -1   0  354.86   27.70
   7  -1   0  369.26   28.00
   7  -1   0  354.16   28.90
   7  -1   0  333.47   34.80
   7  -1   0  374.76   24.30
   7  -1   0  352.46   22.90
   7  -1   0  354.76   27.10
   7  -1   0  359.76   27.30
   7  -1   0  389.36   24.90
   7  -1   0  358.96   25.00
  -7  -1   0  362.06   33.60
   7  -1   0  388.66   22.80
  -7  -1   0  360.46   22.90
  -7  -1   0  395.26   32.60
  -7  -1   0  359.16   24.50
  -7  -1   0  383.06   28.20
  -7  -1   0  333.57   29.30
  -7  -1   0  343.97   32.90
  -7  -1   0  375.46   23.10
  -7  -1   0  351.16   32.80
   7  -1   0  333.77   29.90
  -7  -1   0  350.26   30.30
  -7  -1   0  442.16   30.40
   7  -1   0  374.86   23.50
   7  -1   0  355.06   27.10
  -7  -1   0  349.77   29.20
  -7  -1   0  367.16   22.40
   7  -1   0  340.77   23.60
  -7  -1   0  341.07   29.90
   7  -1   0  344.27   24.50
   7  -1   0  354.46   27.40
  -7  -1   0  374.96   30.20
   7  -1   0  365.46   23.70
   7  -1   0  380.56   24.40
   7  -1   0  390.16   23.80
   7  -1   0  356.36   27.60
   7  -1   0  347.87   24.40
  -7  -1   0  343.17   22.60
   7  -1   0  378.46   30.90
  -7  -1   0  380.56   24.70
   7  -1   0  372.16   24.20
  -7  -1   0  380.06   31.20
  -7  -1   0  358.56   29.70
  -7  -1   0  389.86   32.70
   7  -1   0  345.57   24.30
  -7  -1   0  357.86   29.30
   7  -1   0  365.26   23.40
   7  -1   0  345.87   31.80
   7  -1   0  352.16   27.80
   7  -1   0  338.67   31.70
  -7  -1   0  372.86   27.40
  -7  -1   0  367.26   22.60
   7   1   0  389.66   30.80
   7   1   0  410.66   24.50
  -7   1   0  366.16   24.50
   7   1   0  375.66   29.70
  -7   1   0  405.96   25.80
   7   1   0  378.96   27.60
   7   1   0  408.46   24.60
   7   1   0  387.36   34.40
   7   1   0  371.76   25.40
   7   1   0  389.36   23.60
  -7   1   0  389.66   35.20
   7   1   0  386.66   23.10
  -7   1   0  363.56   28.70
   7   1   0  367.26   29.90
   7   1   0  385.06   32.90
   7   1   0  365.66   24.30
  -7   1   0  385.66   24.30
  -7   1   0  382.76   22.00
  -7   1   0  361.56   29.60
  -7   1   0  417.46   33.50
   7   1   0  369.86   35.20
   7   1   0  402.46   22.90
  -7   1   0  386.86   32.00
   7   1   0  367.66   28.10
   7   1   0  374.26   31.30
  -7   1   0  385.86   22.50
   7   1   0  392.06   27.60
   7   1   0  391.16   29.60
   7   1   0  388.36   36.60
   7   1   0  353.86   33.80
   7   1   0  412.86   26.20
  -7   1   0  381.26   29.30
  -7   1   0  372.96   33.40
  -7   1   0  385.16   24.30
  -7   1   0  368.66   28.10
   7   1   0  385.46   30.20
  -7   1   0  374.76   28.40
  -7   1   0  390.96   32.10
   7   1   0  379.86   25.00
  -7   1   0  381.56   36.90
  -7   1   0  387.26   29.40
   7   1   0  395.16   24.30
  -7   1   0  397.06   32.80
  -7   1   0  369.16   25.20
   7   1   0  339.87   31.30
  -7   1   0  390.46   32.90
   7   1   0  373.06   30.10
   7   1   0  402.06   28.70
   7   1   0  367.86   25.10
   7   1   0  394.96   23.50
   7   1   0  359.26   29.00
   7   1   0  402.46   23.20
   7   1   0  375.46   28.70
   7   1   0  347.77   29.80
   7   1   0  412.26   24.00
   7   1   0  358.16   29.50
  -7   1   0  391.16   28.70
  -7   1   0  400.66   22.70
   7   1   0  362.26   29.80
   7   1   0  396.06   25.10
   7   1   0  398.16   24.90
   7   1   0  399.66   29.20
   7   1   0  378.56   22.60
   7   1   0  430.66   30.50
   7   1   0  383.96   24.50
  -7   1   0  416.26   29.00
  -7   1   0  381.86   34.30
  -8  -1   0  239.38   15.60
   8  -1   0  222.78   15.00
   8  -1   0  191.28   31.30
   8  -1   0  219.48   23.60
  -8  -1   0  204.38   26.00
   8  -1   0  207.68   19.50
  -8  -1   0  231.28   15.90
  -8  -1   0  222.78   23.10
  -8  -1   0  228.58   17.00
  -8  -1   0  213.58   23.80
  -8  -1   0  196.18   22.10
  -8  -1   0  218.38   24.50
  -8  -1   0  223.48   26.60
  -8  -1   0  224.88   15.60
   8  -1   0  236.08   22.00
   8  -1   0  237.98   17.40
  -8  -1   0  230.58   24.20
   8  -1   0  216.68   17.10
  -8  -1   0  233.38   27.40
  -8  -1   0  198.68   25.80
  -8  -1   0  207.98   20.70
  -8  -1   0  265.57   25.70
  -8  -1   0  241.18   22.80
  -8  -1   0  216.18   20.40
   8  -1   0  209.58   23.80
  -8  -1   0  236.08   15.50
   8  -1   0  235.18   20.00
   8  -1   0  216.98   20.00
  -8  -1   0  216.18   22.60
  -8  -1   0  226.18   25.40
  -8  -1   0  253.57   25.20
   8  -1   0  199.68   19.70
   8  -1   0  214.38   17.20
  -8  -1   0  213.38   20.10
  -8  -1   0  232.38   25.10
   8  -1   0  207.48   24.70
  -8  -1   0  219.88   17.40
   8  -1   0  234.18   14.90
   8  -1   0  212.78   16.50
   8  -1   0  221.78   16.10
   8  -1   0  228.98   23.80
  -8  -1   0  200.28   20.20
   8  -1   0  228.58   20.20
  -8  -1   0  232.38   24.10
   8  -1   0  229.58   20.70
   8  -1   0  206.98   20.40
  -8  -1   0  208.88   23.10
  -8  -1   0  212.78   26.30
  -8  -1   0  253.27   23.90
   8  -1   0  221.18   15.80
   8  -1   0  217.28   17.50
   8  -1   0  218.78   17.50
   8  -1   0  221.68   16.30
  -8  -1   0  223.98   15.50
   8  -1   0  242.18   25.90
  -8  -1   0  239.18   17.60
  -8  -1   0  230.28   22.70
   8  -1   0  238.18   24.00
   8  -1   0  222.08   15.70
   8  -1   0  228.38   17.40
   8  -1   0  212.18   19.70
   8  -1   0  239.18   20.00
   8  -1   0  227.48   18.10
  -8  -1   0  206.68   15.20
  -8   1   0  268.67   15.40
   8   1   0  235.78   26.20
  -8   1   0  261.57   15.60
  -8   1   0  256.67   24.90
  -8   1   0  295.37   23.90
  -8   1   0  281.07   26.40
   8   1   0  249.97   18.30
  -8   1   0  273.27   18.20
   8   1   0  257.47   15.40
   8   1   0  254.17   23.20
   8   1   0  283.57   31.10
   8   1   0  314.57   25.00
   8   1   0  255.87   23.90
   8   1   0  258.37   29.60
   8   1   0  257.77   21.00
  -8   1   0  278.37   23.00
   8   1   0  258.97   16.70
   8   1   0  282.27   21.40
  -8   1   0  276.17   22.30
  -8   1   0  249.18   16.80
   8   1   0  257.97   15.60
   8   1   0  269.37   16.70
   8   1   0  240.78   16.70
   8   1   0  295.97   26.30
   8   1   0  257.17   29.10
  -8   1   0  282.17   22.20
   8   1   0  265.47   16.90
   8   1   0  267.87   16.10
  -8   1   0  261.37   21.60
  -8   1   0  268.47   17.30
  -8   1   0  254.97   22.40
  -8   1   0  285.17   23.10
  -8   1   0  275.57   18.10
  -8   1   0  258.57   24.70
  -8   1   0  279.97   26.40
  -8   1   0  287.77   22.60
  -8   1   0  293.77   27.70
   8   1   0  268.67   21.70
   8   1   0  257.47   26.20
   8   1   0  263.97   18.20
   8   1   0  227.38   21.30
  -8   1   0  257.77   25.30
   8   1   0  271.47   18.40
   8   1   0  261.27   17.70
   8   1   0  291.67   22.10
  -8   1   0  271.67   22.70
  -8   1   0  251.77   14.60
  -8   1   0  260.87   24.00
  -8   1   0  274.77   17.40
   8   1   0  257.27   22.70
   8   1   0  258.67   25.40
   8   1   0  301.77   26.40
   8   1   0  289.67   23.80
   8   1   0  248.28   18.50
   8   1   0  257.07   18.20
   8   1   0  276.87   19.20
  -8   1   0  276.57   27.20
  -8   1   0  269.27   23.20
   8   1   0  259.27   16.50
   8   1   0  256.37   23.60
   8   1   0  278.57   17.60
   8   1   0  265.17   17.70
  -8   1   0  257.57   15.90
   9  -1   0   32.60   10.70
   9  -1   0   14.60    5.70
   9  -1   0   34.00    5.90
   9  -1   0   22.30    4.60
   9  -1   0   27.20    5.50
  -9  -1   0   31.90    4.80
  -9  -1   0   24.90    3.70
  -9  -1   0   20.00    7.90
   9  -1   0   28.00   15.30
  -9  -1   0   28.90    8.90
   9  -1   0   27.80    8.70
   9  -1   0   27.10    8.50
   9  -1   0   37.80   16.90
   9  -1   0   33.50    5.50
  -9  -1   0   28.40   12.70
  -9  -1   0   26.00    8.50
  -9  -1   0   29.50   10.60
   9  -1   0   25.50    5.90
   9  -1   0   27.20    6.10
   9  -1   0   17.00    5.00
   9  -1   0   33.90    6.50
  -9  -1   0   27.80    4.00
   9  -1   0   19.40    8.50
  -9  -1   0   22.70   10.10
   9  -1   0   21.40    2.90
   9  -1   0   26.00    3.00
   9  -1   0   30.30    7.80
   9  -1   0   23.80    4.70
   9  -1   0   29.20    8.40
  -9  -1   0   24.20   11.30
  -9  -1   0   20.60    8.50
  -9  -1   0   35.40   13.50
  -9  -1   0   35.50   10.90
  -9  -1   0   18.20   10.40
  -9  -1   0   33.60    8.30
  -9  -1   0   17.50   10.00
  -9  -1   0   38.70    8.20
  -9  -1   0   25.30    4.20
   9  -1   0   30.00    6.30
  -9  -1   0   18.20    5.20
  -9  -1   0   21.50    8.30
  -9  -1   0   18.80    8.40
  -9  -1   0   32.10    8.40
   9  -1   0   25.80   10.30
   9  -1   0   25.30   10.20
   9  -1   0   26.50    4.70
   9  -1   0   33.80    8.70
   9  -1   0   47.20   14.30
  -9  -1   0   29.90    5.80
   9  -1   0   20.50    4.60
   9  -1   0   25.70   10.40
  -9  -1   0   41.00   12.00
  -9  -1   0   29.00    3.80
  -9  -1   0   25.20    9.40
  -9  -1   0   27.80    5.90
   9  -1   0   31.00   10.10
   9  -1   0   24.10    7.30
  -9  -1   0   29.00    3.40
  -9  -1   0   26.30    9.60
   9  -1   0   29.40    4.70
  -9   1   0   33.50    8.90
   9   1   0   31.80    6.70
  -9   1   0   38.60    4.90
   9   1   0   44.50    6.60
   9   1   0   40.70    7.80
   9   1   0   40.50    5.30
  -9   1   0   28.20    5.30
   9   1   0   21.70   13.60
   9   1   0   34.20   10.00
   9   1   0   43.50    9.60
   9   1   0   34.90   10.90
   9   1   0   32.70    6.00
   9   1   0   16.30   11.30
   9   1   0   26.80    9.90
  -9   1   0   40.50   10.70
  -9   1   0   40.70   13.80
  -9   1   0   43.20   14.50
  -9   1   0   34.50    8.90
  -9   1   0   34.90   11.50
   9   1   0   34.10    3.80
   9   1   0   50.69   10.40
   9   1   0   30.00    5.60
   9   1   0   36.70    3.70
   9   1   0   35.30    6.90
  -9   1   0   32.00    9.40
   9   1   0   34.50   11.20
  -9   1   0   32.50    4.20
  -9   1   0   39.90   13.90
  -9   1   0   41.10    3.90
  -9   1   0   39.40    6.40
  -9   1   0   25.40    8.10
  -9   1   0   32.20    2.60
   9   1   0   41.60    9.20
   9   1   0   43.50   11.10
  -9   1   0   36.70   10.30
   9   1   0   46.50   11.10
   9   1   0   39.40    8.30
   9   1   0   34.20    6.80
  -9   1   0   39.40    9.80
  -9   1   0   38.90    9.70
   9   1   0   32.20    5.60
   9   1   0   36.10   10.50
  -9   1   0   31.40   13.10
  -9   1   0   41.00   10.60
   9   1   0   28.60   10.40
  -9   1   0   27.70   10.80
  -9   1   0   31.00    5.40
  -9   1   0   21.50    9.90
  -9   1   0   39.30   12.90
   9   1   0   34.30    6.50
  -9   1   0   34.40    5.90
   9   1   0   46.50   16.70
   9   1   0   21.80    8.10
   9   1   0   35.90   13.60
  -9   1   0   44.20   12.80
  -9   1   0   21.30    8.80
   9   1   0   28.10    4.70
  10  -1   0  169.88   17.70
 -10  -1   0  148.99   23.00
  10  -1   0  146.69   23.30
 -10  -1   0  154.18   10.30
  10  -1   0  165.28   17.30
  10  -1   0  163.28   13.50
 -10  -1   0  161.78   24.50
  10  -1   0  171.08   12.80
  10  -1   0  144.29   11.20
 -10  -1   0  186.08   21.60
 -10  -1   0  162.68   10.90
 -10  -1   0  143.59   13.00
 -10  -1   0  161.88   23.10
 -10  -1   0  126.79   19.20
 -10  -1   0  112.09   22.10
  10  -1   0  158.08   20.80
  10  -1   0  146.19   14.10
  10  -1   0  154.58   13.60
  10  -1   0  164.68   13.40
  10  -1   0  148.29   11.20
  10  -1   0  166.28   25.70
 -10  -1   0  152.48   13.30
 -10  -1   0  146.59   17.10
 -10  -1   0  188.08   28.00
  10  -1   0  152.48   12.20
  10  -1   0  157.68   27.80
  10  -1   0  148.49    9.60
  10  -1   0  149.88   16.10
  10  -1   0  149.49   11.80
 -10  -1   0  140.99   23.40
 -10  -1   0  160.98   31.10
 -10  -1   0  139.09   11.10
 -10  -1   0  173.18   20.80
 -10  -1   0  146.29   24.50
 -10  -1   0  135.99   15.70
  10  -1   0  149.09    9.70
  10  -1   0  153.78   16.10
 -10  -1   0  185.48   17.50
  10  -1   0  127.89   16.40
 -10  -1   0  169.38   20.20
 -10  -1   0  241.78   35.10
 -10  -1   0  143.79   23.60
 -10  -1   0  182.28   17.30
 -10  -1   0  152.98   21.20
 -10  -1   0  162.68   11.20
 -10  -1   0  165.58   13.00
 -10  -1   0  161.68   28.70
  10  -1   0  148.99   11.90
  10  -1   0  145.49   25.20
  10  -1   0  153.58   25.10
  10  -1   0  160.28   12.20
 -10  -1   0  148.99   10.10
  10  -1   0  144.69   12.20
  10  -1   0  158.48   24.50
  10  -1   0  155.48   14.00
  10   1   0  132.19   11.50
  10   1   0  142.69   13.20
 -10   1   0  187.08   30.40
  10   1   0  128.89   34.70
  10   1   0  141.29   16.30
 -10   1   0  144.79   20.50
 -10   1   0  177.38   25.80
  10   1   0  129.29   24.80
  10   1   0  144.49   13.70
  10   1   0  164.28   29.80
 -10   1   0  128.79   19.50
 -10   1   0  142.09   10.50
 -10   1   0  138.49   10.30
  10   1   0  127.09   13.20
  10   1   0  126.39   20.00
  10   1   0  191.18   39.90
  10   1   0  138.29   23.40
  10   1   0  125.59   22.20
 -10   1   0  155.88   24.50
  10   1   0  149.69   21.00
  10   1   0  132.19   16.10
  10   1   0  170.38   30.00
  10   1   0  118.89   11.80
 -10   1   0  153.08   18.70
 -10   1   0  144.59   12.10
 -10   1   0  131.49   10.70
  10   1   0  159.08   14.00
  10   1   0  147.49   16.40
  10   1   0  134.89   12.50
 -10   1   0  145.79   12.60
 -10   1   0  154.88   19.20
 -10   1   0  125.19   19.80
 -10   1   0  124.99   22.80
  10   1   0  148.89   14.60
  10   1   0  134.19   12.70
  10   1   0  127.79   10.10
 -10   1   0  140.49   17.60
 -10   1   0  112.29   18.20
 -10   1   0  125.99   12.30
  10   1   0  147.49   16.70
  10   1   0  154.88   14.50
  10   1   0  132.89   10.00
  10   1   0  136.49   13.80
  10   1   0  146.09   21.30
 -10   1   0  113.19   22.40
 -10   1   0  152.28   27.40
  10   1   0  135.29   21.10
  10   1   0  142.09   12.20
 -10   1   0  121.59   20.20
 -10   1   0  149.09   17.80
  10   1   0  146.59   18.50
  10   1   0  169.18   18.90
  10   1   0  151.68   14.30
 -10   1   0  132.89   24.00
 -11  -1   0  172.88   12.60
  11  -1   0  171.88   13.60
 -11  -1   0  186.68   28.20
 -11  -1   0  144.49   24.50
  11  -1   0  197.48   29.50
 -11  -1   0  182.58   13.30
 -11  -1   0  169.48   14.80
 -11  -1   0  201.88   32.50
  11  -1   0  164.38   13.10
 -11  -1   0  210.48   22.90
 -11  -1   0  168.38   10.40
 -11  -1   0  179.78   12.90
 -11  -1   0  197.98   19.00
 -11  -1   0  200.48   29.60
 -11  -1   0  210.38   28.00
  11  -1   0  182.48   12.80
  11  -1   0  227.68   45.60
  11  -1   0  168.38   13.10
  11  -1   0  152.88   18.50
  11  -1   0  142.59   18.70
 -11  -1   0  184.98   15.20
  11  -1   0  172.18   18.60
  11  -1   0  196.58   22.30
  11  -1   0  196.68   18.80
 -11  -1   0  145.99   23.60
  11  -1   0  204.88   30.70
  11  -1   0  174.48   13.70
 -11  -1   0  188.88   28.60
  11  -1   0  154.78   10.50
 -11  -1   0  183.48   18.80
  11  -1   0  166.68   13.70
 -11  -1   0  159.88   17.80
 -11  -1   0  150.48   22.10
 -11  -1   0  210.28   34.40
  11  -1   0  176.88   15.40
  11  -1   0  135.39   14.50
  11  -1   0  194.88   15.10
 -11  -1   0  166.68   14.30
 -11  -1   0  118.19   23.90
 -11  -1   0  176.18   11.40
 -11  -1   0  161.78   24.70
 -11  -1   0  181.68   25.40
  11  -1   0  126.79   29.00
  11  -1   0  173.98   14.90
 -11  -1   0  176.48   25.80
  11  -1   0  184.08   18.80
  11  -1   0  175.28   13.90
  11  -1   0  160.78   15.80
 -11  -1   0  196.38   28.40
  11   1   0  161.98   18.90
  11   1   0  162.98   35.90
 -11   1   0  136.39   20.60
  11   1   0  143.99   14.00
  11   1   0  176.28   21.90
  11   1   0  188.78   30.90
  11   1   0  161.08   13.50
 -11   1   0  184.78   22.00
 -11   1   0  142.99   25.60
 -11   1   0  151.88   19.60
 -11   1   0  200.98   29.10
 -11   1   0  185.78   29.30
  11   1   0  152.78   14.40
  11   1   0  151.18   18.90
  11   1   0  154.28   14.50
  11   1   0  159.08   22.70
 -11   1   0  136.59   20.10
  11   1   0  158.78   16.10
  11   1   0  163.28   17.70
  11   1   0  168.68   15.50
 -11   1   0  166.68   30.30
  11   1   0  164.38   15.20
  11   1   0  141.39   17.70
 -11   1   0  120.39   22.50
  11   1   0  145.69   14.80
  11   1   0  173.58   16.00
 -11   1   0  163.48   11.50
 -11   1   0  175.28   27.60
 -11   1   0  125.99   21.00
 -11   1   0  162.58   11.90
 -11   1   0  174.38   30.20
 -11   1   0  153.18   13.40
  11   1   0  154.88   11.80
 -11   1   0  158.48   13.80
  11   1   0  130.79   23.60
  11   1   0  144.29   11.20
  11   1   0  177.28   18.80
 -11   1   0  140.69   23.10
  11   1   0  175.28   20.80
  11   1   0  147.99   13.40
 -11   1   0  147.19   13.50
 -11   1   0  154.48   20.10
 -11   1   0  163.38   12.20
 -11   1   0  174.58   23.70
  11   1   0  150.58   13.50
  11   1   0  168.78   12.90
  11   1   0  127.79   30.50
 -11   1   0  149.29   21.40
  11   1   0  143.89   17.10
  11   1   0  152.28   15.30
  11   1   0  160.78   29.80
  11   1   0  150.08   11.00
  11   1   0  167.58   12.10
  12  -1   0   49.40   16.30
 -12  -1   0   48.90   18.40
 -12  -1   0   65.59    7.10
 -12  -1   0   52.99   11.00
 -12  -1   0   53.89   14.10
  12  -1   0   64.79   18.80
 -12  -1   0   32.50   14.80
  12  -1   0   39.60   15.80
  12  -1   0   55.29    7.10
  12  -1   0   58.39    8.60
  12  -1   0   52.69    7.90
  12  -1   0   49.40    9.90
 -12  -1   0   61.19   15.50
 -12  -1   0   50.19   16.50
  12  -1   0   47.80   11.30
 -12  -1   0   60.19    6.40
  12  -1   0   46.30    9.00
  12  -1   0   53.09   10.40
  12  -1   0   40.80   17.90
  12  -1   0   63.79   17.00
  12  -1   0   62.59   17.60
 -12  -1   0   77.59   25.10
 -12  -1   0   58.29   15.30
 -12  -1   0   70.09   20.90
 -12  -1   0   62.29    6.90
 -12  -1   0   47.60    9.00
 -12  -1   0   35.80   14.10
  12  -1   0   49.10    8.00
  12  -1   0   56.99   15.10
  12  -1   0   67.49    8.80
 -12  -1   0   54.49    9.70
 -12  -1   0   54.19   15.20
  12  -1   0   57.89    7.60
  12  -1   0   67.89    9.80
 -12  -1   0   64.49   17.70
  12  -1   0   64.29   10.10
  12  -1   0   45.80   11.80
  12  -1   0   36.40   11.70
  12  -1   0   54.39    7.70
 -12  -1   0   49.00   15.50
 -12  -1   0   54.19   20.90
 -12  -1   0   59.49   10.50
 -12  -1   0   26.20   11.90
 -12  -1   0   56.69    4.90
 -12  -1   0   70.29   19.90
  12  -1   0   68.69    7.80
  12  -1   0   59.69   12.90
 -12  -1   0   50.79   17.80
  12  -1   0   44.30   17.90
  12  -1   0   46.20    6.80
  12   1   0   52.49   10.30
  12   1   0   41.20   11.40
  12   1   0   42.10   14.30
  12   1   0   47.40    5.00
 -12   1   0   57.89    9.10
  12   1   0   70.29   10.60
  12   1   0   60.49   10.20
 -12   1   0   48.40   17.30
 -12   1   0   25.90   10.90
 -12   1   0   66.99   16.20
  12   1   0   47.40   10.30
 -12   1   0   50.19   14.00
  12   1   0   48.50    8.50
  12   1   0   44.80   10.00
  12   1   0   58.19   18.60
  12   1   0   24.20   16.60
  12   1   0   42.80    7.70
  12   1   0   44.20   10.60
 -12   1   0   23.30   17.10
 -12   1   0   36.20   12.10
 -12   1   0   59.39   20.80
 -12   1   0   79.99   17.30
  12   1   0   42.20    6.80
  12   1   0   58.29   10.90
 -12   1   0   59.79    9.10
 -12   1   0   58.99   16.20
  12   1   0   63.29   15.00
  12   1   0   40.80   19.00
  12   1   0   64.29   10.00
  12   1   0   51.29    9.50
  12   1   0   58.99   10.90
  12   1   0   62.69   14.30
  12   1   0   45.40   18.20
 -12   1   0   69.69   19.80
 -12   1   0   73.29   20.60
 -12   1   0   52.09   14.90
 -12   1   0   40.00   14.30
  12   1   0   42.40    5.00
  12   1   0   48.10    8.70
 -12   1   0   62.39    9.20
 -12   1   0   23.10   12.10
 -12   1   0   55.39    6.70
  12   1   0   54.69   10.40
  12   1   0   31.80   14.70
  12   1   0   62.99   18.10
 -12   1   0   39.20   11.70
  12   1   0   41.30   11.50
 -12   1   0   53.19   15.00
  13  -1   0  103.49   19.00
  13  -1   0   79.69   17.70
 -13  -1   0  106.89   20.50
 -13  -1   0  131.99   23.90
  13  -1   0  144.89   12.60
 -13  -1   0  133.99   25.00
  13  -1   0   76.79   25.60
 -13  -1   0  142.99   30.70
  13  -1   0  131.69   24.50
  13  -1   0  130.09   15.30
  13  -1   0   96.89   20.20
 -13  -1   0  152.38   25.30
 -13  -1   0  131.39   26.10
  13  -1   0  129.29   11.00
 -13  -1   0  115.59   29.70
 -13  -1   0  126.39   11.30
 -13  -1   0  117.89   10.20
  13  -1   0  126.99   19.10
 -13  -1   0  121.79   10.70
  13  -1   0  118.39   11.40
  13  -1   0  121.49   11.50
  13  -1   0  134.89   14.80
 -13  -1   0   81.29   20.30
 -13  -1   0  152.28   28.60
  13  -1   0  127.59   27.80
 -13  -1   0  112.99   13.70
  13  -1   0  128.69   10.60
  13  -1   0  123.19   12.50
  13  -1   0  117.79   21.00
 -13  -1   0  140.09   14.00
  13  -1   0  102.89   31.40
 -13  -1   0  177.38   31.00
  13  -1   0  160.28   21.10
  13  -1   0  123.29   26.20
  13  -1   0  110.39   24.00
  13  -1   0  134.89   12.00
  13  -1   0  134.19   13.70
 -13  -1   0  156.18   14.70
 -13   1   0   86.49   23.10
  13   1   0   93.89   24.90
  13   1   0  104.59   18.30
  13   1   0  104.99   20.30
  13   1   0  118.79   12.30
 -13   1   0  128.19   13.30
 -13   1   0  124.89   10.90
  13   1   0   63.69   21.40
  13   1   0  119.89   11.40
  13   1   0  128.49   14.30
 -13   1   0  127.49   10.10
 -13   1   0  100.99   25.60
 -13   1   0  147.09   30.80
 -13   1   0  118.49   22.20
 -13   1   0  141.49   13.20
  13   1   0   92.99   25.20
  13   1   0  102.59    9.10
  13   1   0  119.69   21.00
  13   1   0   99.29   14.70
  13   1   0  145.59   31.30
 -13   1   0  105.79   23.80
 -13   1   0  129.69   22.80
  13   1   0   87.69   20.10
  13   1   0  128.99   26.00
 -13   1   0  113.49   22.50
 -13   1   0  100.19   18.80
 -13   1   0  124.69   23.40
 -13   1   0  156.68   26.70
  13   1   0  116.79    8.80
  13   1   0  133.49   15.10
  13   1   0  102.69   22.70
 -13   1   0  119.29   28.40
  13   1   0  111.99   12.10
 -13   1   0  126.89   31.30
 -13   1   0  112.19   10.20
 -13   1   0   67.19   20.30
 -13   1   0  117.99   21.00
 -13   1   0   94.69   12.20
 -14  -1   0   12.10   14.20
 -14  -1   0  -12.20   16.60
 -14  -1   0   -4.00   11.30
  14  -1   0    0.80   13.70
  14  -1   0    1.20    6.50
  14  -1   0   15.00   13.70
  14  -1   0    3.70    7.60
  14  -1   0   10.80   17.60
 -14  -1   0  -10.30   12.20
 -14  -1   0   12.40   10.60
  14  -1   0    1.70    6.90
  14  -1   0   -2.00    5.10
 -14  -1   0   -1.80   10.00
  14  -1   0    1.90    4.00
  14  -1   0    0.90    5.70
 -14  -1   0   -2.30    7.00
 -14  -1   0    7.30    5.50
 -14  -1   0   -3.70   14.60
 -14  -1   0    4.10    7.30
 -14  -1   0   19.60   16.00
  14  -1   0   -1.30    3.40
 -14  -1   0   15.90   14.40
  14  -1   0   -0.60    4.40
 -14  -1   0    8.40    5.20
 -14  -1   0    4.10    5.40
 -14  -1   0  -17.10   12.80
  14  -1   0    2.80    6.40
  14  -1   0   -4.40    3.80
 -14  -1   0   -1.40   10.70
 -14  -1   0   -0.50    7.10
  14  -1   0    1.40    6.70
  14  -1   0   -2.30    5.60
 -14  -1   0   18.10   13.50
  14   1   0    2.40    4.60
 -14   1   0   -5.50   16.80
  14   1   0   -1.30   13.60
  14   1   0   -6.40   13.00
 -14   1   0    2.40    8.70
  14   1   0    1.90    6.10
  14   1   0    2.40    6.00
 -14   1   0   12.20   16.20
  14   1   0    5.30    5.90
 -14   1   0   -7.00   13.20
  14   1   0    4.60    5.20
 -14   1   0    1.80   12.00
 -14   1   0   -2.90    4.30
  14   1   0   -9.80   11.90
 -14   1   0    7.60    7.40
 -14   1   0   -0.20    5.00
 -14   1   0   -8.80    9.00
 -14   1   0   -3.60    9.80
 -14   1   0   -1.40    4.80
  14   1   0    2.90    4.60
  14   1   0   -0.90   13.10
  14   1   0    2.30    5.00
 -14   1   0  -11.60   10.30
  14   1   0   -0.10    5.80
  14   1   0    4.60    7.80
 -14   1   0    9.30    7.30
 -14   1   0   -5.50    7.00
  14   1   0    2.80    7.10
  14   1   0    6.70    8.40
  14   1   0    3.50    5.50
  14   1   0   -0.50    5.60
 -14   1   0    9.00   13.30
  14   1   0    5.00    6.90
  14   1   0   16.00   15.10
 -14   1   0   -3.00    6.00
 -14   1   0   -8.40   15.10
 -14   1   0   10.40   14.50
  14   1   0    7.60   13.70
  15  -1   0   13.70    5.50
  15  -1   0   13.60   14.00
  15  -1   0   10.80    7.60
 -15  -1   0    3.10   10.10
 -15  -1   0   -3.60   12.10
 -15  -1   0   24.80   15.10
 -15  -1   0   19.60   14.80
 -15  -1   0   36.10   20.10
 -15  -1   0   11.50   16.80
 -15  -1   0   32.30   18.30
 -15  -1   0    7.30   21.20
 -15  -1   0   26.00   16.50
  15  -1   0   12.00    6.30
  15  -1   0   12.20    7.10
  15  -1   0   10.20   15.40
 -15  -1   0   17.90    7.50
  15  -1   0   10.60    7.20
 -15  -1   0   18.50   22.10
  15  -1   0   14.40    9.10
  15  -1   0   10.70    9.00
  15  -1   0   15.30    6.40
 -15  -1   0   19.60   11.30
  15  -1   0   14.10    8.40
 -15  -1   0   11.90    7.90
  15  -1   0   15.30    5.80
  15  -1   0   12.30    8.10
  15  -1   0   29.00   19.90
 -15  -1   0   38.90   22.50
  15  -1   0   -6.50   16.60
  15  -1   0    5.10    9.60
 -15  -1   0    2.90    7.50
 -15  -1   0    5.70   10.00
 -15  -1   0    9.20   17.90
 -15  -1   0   10.50   13.80
 -15   1   0   -2.50   19.10
  15   1   0   15.00    6.70
  15   1   0   44.60   21.60
 -15   1   0   19.90   17.60
 -15   1   0   19.80   12.50
  15   1   0   38.20   13.40
  15   1   0   12.50   14.50
  15   1   0   27.40    9.60
 -15   1   0   20.70   13.80
  15   1   0   20.80    7.00
 -15   1   0   52.09   19.40
 -15   1   0   23.30   10.00
  15   1   0   30.80    8.10
 -15   1   0   14.00   11.80
  15   1   0   26.60    7.50
 -15   1   0   24.40   17.30
 -15   1   0   16.00   20.80
 -15   1   0   20.80    6.80
  15   1   0   28.60   18.60
 -15   1   0    7.00   11.20
 -15   1   0   17.20   10.30
 -15   1   0   15.40    7.20
 -15   1   0   28.20   10.40
  15   1   0    9.50   19.20
 -15   1   0   26.50   15.50
  15   1   0   21.50    7.30
  15   1   0   23.50    7.00
  15   1   0   19.40    9.30
 -15   1   0   29.40   20.40
  15   1   0    7.80    6.50
  15   1   0   11.10   10.40
  15   1   0   19.30    9.40
 -15   1   0   18.30   20.90
  15   1   0    7.80    8.20
  15   1   0   16.00    9.50
 -15   1   0   24.30   18.60
   0  -2   0 7565.74  398.96
   0  -2   0 7641.34  397.26
   0  -2   0 7505.25  397.26
   0  -2   0 7713.83  396.96
   0  -2   0 7449.85  399.66
   0  -2   0 7276.77  396.96
   0  -2   0 7284.77  399.06
   0  -2   0 7455.65  396.86
   0  -2   0 7390.96  399.86
   0  -2   0 7287.47  399.46
   0  -2   0 7574.34  397.36
   0  -2   0 7669.73  397.76
   0  -2   0 7167.88  398.26
   0  -2   0 6697.63  398.56
   0   2   0 6383.26  396.76
   0   2   0 6806.32  397.06
   0   2   0 6949.10  397.66
   0   2   0 7049.40  399.26
   0   2   0 6472.35  396.36
   0   2   0 6443.56  397.06
   0   2   0 6934.21  399.36
   0   2   0 6450.05  396.76
   0   2   0 6376.16  396.76
   0   2   0 6667.33  398.36
   0   2   0 6829.02  399.46
   0   2   0 6435.26  397.46
   0   2   0 6263.97  397.86
   0   2   0 6820.32  397.56
   0   2   0 6777.62  396.66
   0   2   0 6706.43  396.86
   0   2   0 6952.50  396.46
   0   2   0 6987.40  398.66
   0   2   0 6355.96  397.36
   0   2   0 6696.43  396.56
   0   2   0 6751.42  398.56
   0   2   0 6368.56  398.26
   1  -2   0  722.03   45.50
  -1  -2   0  722.63   45.10
  -1  -2   0  728.33   45.80
  -1  -2   0  702.53   45.40
  -1  -2   0  701.23   45.10
  -1  -2   0  756.32   43.10
   1  -2   0  684.83   46.20
  -1  -2   0  735.73   44.60
  -1  -2   0  722.13   45.40
   1  -2   0  748.63   43.70
  -1  -2   0  752.02   45.10
  -1  -2   0  716.83   43.20
  -1  -2   0  715.93   46.20
  -1  -2   0  700.83   45.60
  -1  -2   0  727.83   46.00
   1  -2   0  716.53   43.40
   1  -2   0  720.53   44.20
   1  -2   0  644.74   47.30
   1  -2   0  729.83   46.30
   1  -2   0  695.03   45.50
  -1  -2   0  758.12   43.40
   1  -2   0  726.73   45.40
   1  -2   0  733.83   43.70
   1  -2   0  742.83   46.50
   1  -2   0  761.72   43.80
   1  -2   0  652.63   46.00
   1  -2   0  741.13   42.50
   1  -2   0  767.82   45.60
  -1  -2   0  743.73   45.90
   1  -2   0  671.43   43.80
  -1  -2   0  685.53   45.40
   1  -2   0  715.23   43.70
  -1  -2   0  695.23   43.30
   1  -2   0  719.33   45.80
  -1  -2   0  769.22   46.90
  -1  -2   0  686.53   44.20
   1  -2   0  663.03   42.40
   1  -2   0  706.33   47.50
   1  -2   0  721.03   43.50
  -1  -2   0  731.93   45.40
   1  -2   0  714.53   43.50
  -1  -2   0  639.24   46.50
  -1  -2   0  685.83   45.20
  -1  -2   0  740.13   46.10
  -1  -2   0  762.32   45.30
   1  -2   0  699.63   45.00
   1  -2   0  692.83   43.60
   1  -2   0  692.13   44.10
   1  -2   0  669.03   43.10
   1  -2   0  698.83   43.80
   1  -2   0  718.43   42.40
  -1  -2   0  723.93   46.30
   1  -2   0  686.43   42.50
   1  -2   0  662.73   45.40
   1  -2   0  753.02   42.80
   1  -2   0  695.83   43.00
  -1  -2   0  661.43   46.80
   1  -2   0  733.63   43.00
   1   2   0  752.12   45.30
  -1   2   0  796.52   46.70
  -1   2   0  794.32   43.80
   1   2   0  790.32   45.80
  -1   2   0  834.82   43.90
   1   2   0  785.02   43.10
  -1   2   0  753.32   43.50
  -1   2   0  793.62   43.60
   1   2   0  820.22   45.80
  -1   2   0  776.12   43.90
  -1   2   0  760.62   43.20
  -1   2   0  818.42   45.60
  -1   2   0  750.92   44.00
  -1   2   0  805.62   46.80
  -1   2   0  766.52   43.90
   1   2   0  769.72   46.00
  -1   2   0  732.13   47.90
  -1   2   0  725.23   44.20
   1   2   0  793.32   44.70
  -1   2   0  798.22   47.90
  -1   2   0  763.52   47.70
  -1   2   0  817.32   43.10
   1   2   0  802.72   47.70
   1   2   0  775.52   46.30
   1   2   0  747.13   45.20
   1   2   0  730.13   45.30
   1   2   0  768.22   45.60
   1   2   0  773.52   45.10
   1   2   0  783.12   46.80
   1   2   0  719.23   46.00
   1   2   0  752.62   45.40
  -1   2   0  756.82   46.80
  -1   2   0  746.53   47.50
   1   2   0  815.42   46.50
   1   2   0  750.52   44.20
  -1   2   0  803.82   43.80
  -1   2   0  746.83   44.20
  -1   2   0  797.82   45.80
  -1   2   0  805.22   46.00
   1   2   0  782.02   47.00
  -1   2   0  822.22   46.90
  -1   2   0  745.03   43.60
  -1   2   0  827.42   46.10
  -1   2   0  798.02   46.00
  -1   2   0  761.22   43.20
  -1   2   0  747.03   45.90
  -1   2   0  735.13   43.20
  -1   2   0  758.32   43.80
   1   2   0  779.22   44.00
  -1   2   0  761.32   43.90
  -1   2   0  759.32   46.20
   1   2   0  794.82   45.50
   1   2   0  750.62   48.60
  -1   2   0  799.12   44.10
   1   2   0  781.62   46.70
   1   2   0  746.83   46.30
  -1   2   0  748.03   45.20
   1   2   0  741.63   45.30
   1   2   0  777.32   47.50
   1   2   0  694.93   44.20
  -1   2   0  718.93   44.20
  -1   2   0  757.52   43.80
  -2  -2   0   81.29    5.60
   2  -2   0   68.89   10.10
   2  -2   0   71.79    8.00
   2  -2   0   77.79   11.30
  -2  -2   0  101.19    9.90
   2  -2   0   75.39    5.90
  -2  -2   0   79.79    7.40
  -2  -2   0   77.39    8.80
   2  -2   0   68.49    7.80
  -2  -2   0   77.39    7.80
   2  -2   0   78.09    5.20
  -2  -2   0   73.89    6.60
   2  -2   0   81.09    8.10
   2  -2   0   87.59   10.90
   2  -2   0   82.39    8.70
   2  -2   0   80.09    6.00
   2  -2   0   76.99    5.20
  -2  -2   0   80.09    8.10
  -2  -2   0   81.49    8.10
  -2  -2   0   89.39    8.00
  -2  -2   0   72.29    7.40
   2  -2   0   53.39    8.40
  -2  -2   0   85.29    9.10
  -2  -2   0   73.89    7.40
  -2  -2   0   66.19    6.40
   2  -2   0  104.49    9.70
  -2  -2   0   75.99    8.20
  -2  -2   0   70.69    8.10
  -2  -2   0   80.69    5.80
  -2  -2   0   70.19    7.70
   2  -2   0   83.09    5.20
  -2  -2   0   83.39    9.20
   2  -2   0   74.19    5.20
  -2  -2   0   89.89   10.00
   2  -2   0   76.39    5.90
   2  -2   0   79.29    5.20
   2  -2   0   73.79    5.00
  -2  -2   0   73.39    8.50
  -2  -2   0   75.49    7.90
   2  -2   0   70.39    6.00
   2  -2   0   77.49    4.60
  -2  -2   0   77.09    5.30
   2  -2   0   77.79    8.70
   2  -2   0   77.89    4.80
  -2  -2   0   79.59    8.80
  -2  -2   0   71.49    5.70
   2  -2   0   83.19    9.10
  -2  -2   0   72.29    8.90
  -2   2   0   66.49    8.10
  -2   2   0   72.89    5.60
  -2   2   0   68.69    5.00
   2   2   0   53.59    6.90
  -2   2   0   73.19    7.10
  -2   2   0   72.89    5.70
   2   2   0   69.79    7.70
   2   2   0   63.09    8.10
  -2   2   0   69.89    9.80
   2   2   0   68.19    7.00
   2   2   0   51.79    8.30
   2   2   0   79.29    8.90
  -2   2   0   62.69    5.90
  -2   2   0   68.49    8.60
  -2   2   0   60.79    7.60
   2   2   0   72.69    8.50
  -2   2   0   84.39   10.40
   2   2   0   63.79    7.50
   2   2   0   95.39   13.40
  -2   2   0   68.19    5.50
  -2   2   0   66.99    9.60
   2   2   0   61.39    7.40
  -2   2   0   75.39    5.90
  -2   2   0   64.49    7.80
  -2   2   0   68.49    7.20
  -2   2   0   70.19   10.50
  -2   2   0   68.39    7.70
  -2   2   0   82.49    8.90
  -2   2   0   85.49   10.00
  -2   2   0   67.99    4.80
   2   2   0   65.09    8.30
   2   2   0   79.89    9.00
  -2   2   0   75.89    5.90
   2   2   0   65.19    7.10
   2   2   0   70.69    6.20
   2   2   0   81.79    6.70
   2   2   0   63.99    5.30
   2   2   0   61.79    9.80
  -2   2   0   62.39    5.70
  -2   2   0   67.89    5.40
  -2   2   0   70.19    5.00
   2   2   0   71.59    9.00
   2   2   0   98.39   11.40
   2   2   0   56.09    7.00
  -2   2   0   70.09    5.90
   2   2   0   78.09    8.40
  -2   2   0   68.59    7.90
   2   2   0   67.19    7.50
  -2   2   0   73.99    5.80
   2   2   0   70.19    5.60
  -2   2   0   65.09    8.30
   2   2   0   56.59    9.10
   2   2   0   65.19   10.20
  -2   2   0   58.79    9.40
  -3  -2   0 1394.96   94.69
  -3  -2   0 1364.56   93.49
   3  -2   0 1445.86   89.39
   3  -2   0 1372.96   92.99
  -3  -2   0 1474.05   92.79
  -3  -2   0 1419.66   92.59
   3  -2   0 1477.85   89.59
  -3  -2   0 1347.37   93.99
  -3  -2   0 1453.75   89.69
   3  -2   0 1341.27   95.09
   3  -2   0 1404.36   93.69
   3  -2   0 1405.56   94.09
   3  -2   0 1363.66   95.29
   3  -2   0 1473.45   90.29
   3  -2   0 1402.06   93.19
   3  -2   0 1478.55   90.39
   3  -2   0 1348.17   95.59
  -3  -2   0 1455.05   93.19
   3  -2   0 1441.56   93.49
  -3  -2   0 1482.35   93.09
   3  -2   0 1401.16   94.89
  -3  -2   0 1450.05   95.29
  -3  -2   0 1487.55   94.39
  -3  -2   0 1398.06   92.89
  -3  -2   0 1355.96   93.59
   3  -2   0 1407.66   89.29
   3  -2   0 1404.56   89.49
  -3  -2   0 1391.56   89.89
   3  -2   0 1480.25   89.59
  -3  -2   0 1422.66   89.99
   3  -2   0 1529.85   89.79
  -3  -2   0 1360.16   92.99
  -3  -2   0 1456.95   89.99
   3  -2   0 1455.95   90.59
   3  -2   0 1428.16   93.49
   3  -2   0 1400.96   90.29
  -3  -2   0 1444.36   93.19
  -3  -2   0 1430.86   91.39
  -3  -2   0 1404.96   91.19
  -3  -2   0 1402.76   88.99
   3  -2   0 1442.36   89.39
  -3  -2   0 1424.36   94.29
  -3  -2   0 1438.36   93.89
   3  -2   0 1454.15   88.99
  -3  -2   0 1493.05   93.49
   3  -2   0 1427.16   94.09
   3  -2   0 1454.35   88.99
   3  -2   0 1437.76   89.09
   3  -2   0 1411.66   93.69
  -3  -2   0 1441.76   93.89
  -3   2   0 1590.54   90.69
  -3   2   0 1678.83   91.29
  -3   2   0 1681.63   94.39
   3   2   0 1701.83   93.69
  -3   2   0 1577.14   89.79
  -3   2   0 1678.53   88.89
  -3   2   0 1646.94   90.69
   3   2   0 1662.63   95.09
   3   2   0 1705.93   94.89
  -3   2   0 1662.73   94.39
   3   2   0 1732.23   92.39
   3   2   0 1727.13   99.19
   3   2   0 1570.84   96.09
  -3   2   0 1514.85   96.09
   3   2   0 1686.13   95.69
   3   2   0 1633.84   96.29
  -3   2   0 1546.95   93.89
  -3   2   0 1718.73   91.69
  -3   2   0 1714.83   90.59
  -3   2   0 1707.13   90.29
   3   2   0 1735.83   91.49
   3   2   0 1728.83   89.29
  -3   2   0 1707.13   96.09
  -3   2   0 1728.43   88.89
   3   2   0 1485.05   94.69
  -3   2   0 1692.23   94.09
  -3   2   0 1665.63   90.39
  -3   2   0 1622.74   90.29
  -3   2   0 1603.14   89.69
  -3   2   0 1606.94   93.69
  -3   2   0 1719.23   90.69
   3   2   0 1595.84   95.59
  -3   2   0 1597.64   96.09
  -3   2   0 1692.83   93.99
   3   2   0 1737.43   95.69
  -3   2   0 1739.23   94.69
  -3   2   0 1670.73   90.49
   3   2   0 1552.14   93.79
   3   2   0 1736.83   94.39
   3   2   0 1578.04   89.99
   3   2   0 1760.12   95.39
   3   2   0 1733.83   95.49
  -3   2   0 1572.34   91.29
   3   2   0 1702.63   95.09
  -3   2   0 1632.14   90.79
   3   2   0 1699.63   94.79
  -3   2   0 1587.34   94.19
  -3   2   0 1690.93   95.69
   3   2   0 1614.84   90.19
   3   2   0 1661.33   90.19
  -3   2   0 1680.73   90.89
  -3   2   0 1680.43   90.39
  -3   2   0 1742.73   95.69
   3   2   0 1670.73   95.09
  -3   2   0 1747.53   94.79
  -3   2   0 1669.73   94.89
  -3   2   0 1617.04   96.09
   4  -2   0   41.50    5.00
   4  -2   0   33.20    3.00
   4  -2   0   43.50    8.40
   4  -2   0   39.80    8.70
   4  -2   0   32.30    4.10
  -4  -2   0   43.40    8.50
   4  -2   0   37.10    4.00
  -4  -2   0   23.50    6.20
   4  -2   0   35.10    2.70
  -4  -2   0   53.69    9.40
  -4  -2   0   38.50    9.60
  -4  -2   0   40.60    8.80
  -4  -2   0   42.40   10.10
   4  -2   0   56.29   10.20
   4  -2   0   34.60    3.20
   4  -2   0   33.90    4.00
  -4  -2   0   41.40    4.30
  -4  -2   0   30.20    6.70
  -4  -2   0   25.50    6.20
   4  -2   0   40.50    3.50
   4  -2   0   33.60    7.50
  -4  -2   0   36.90    3.10
  -4  -2   0   36.40    3.00
  -4  -2   0   31.00    5.50
  -4  -2   0   35.00    2.90
  -4  -2   0   48.30    9.30
  -4  -2   0   36.80    7.00
   4  -2   0   40.20    8.60
   4  -2   0   32.40    3.70
   4  -2   0   36.20    3.50
   4  -2   0   34.60    3.30
   4  -2   0   32.10    3.80
   4  -2   0   33.90    3.70
   4  -2   0   51.29    8.90
   4  -2   0   32.90    8.80
  -4  -2   0   36.00    3.30
  -4  -2   0   35.40    6.40
  -4  -2   0   39.60    4.10
  -4  -2   0   42.80    4.40
  -4  -2   0   44.40    7.90
  -4  -2   0   44.50    8.20
  -4  -2   0   30.80    7.10
   4  -2   0   47.50    9.90
   4  -2   0   41.00    3.80
   4  -2   0   54.79    9.50
   4  -2   0   44.30    4.80
   4  -2   0   37.20    7.60
  -4  -2   0   48.60    7.10
   4  -2   0   37.10    3.20
  -4  -2   0   34.60    6.90
   4  -2   0   44.20    8.10
  -4  -2   0   41.20    8.70
  -4  -2   0   48.50    9.10
  -4  -2   0   27.30    7.90
  -4  -2   0   36.00    7.50
   4  -2   0   41.80    8.00
   4  -2   0   32.50    4.90
   4  -2   0   32.70    3.60
   4  -2   0   39.80    4.30
  -4  -2   0   43.50    8.20
   4   2   0   33.50    7.60
  -4   2   0   20.80    6.30
   4   2   0   21.00    4.00
  -4   2   0   23.70    7.20
  -4   2   0   18.60    5.90
   4   2   0   15.00    4.90
   4   2   0   19.40    8.20
  -4   2   0   23.20    3.50
  -4   2   0   14.10    6.20
  -4   2   0   19.30    4.00
   4   2   0   16.20    5.00
  -4   2   0   24.10    4.60
  -4   2   0   18.10    3.70
   4   2   0   20.80    3.60
  -4   2   0   11.40    6.40
  -4   2   0   16.00    5.50
  -4   2   0   26.30    4.60
   4   2   0   19.00    6.00
   4   2   0   24.80    4.80
  -4   2   0   19.00    4.30
   4   2   0   15.20    5.50
   4   2   0   23.40    6.10
   4   2   0   22.50    7.30
  -4   2   0   36.20    9.20
  -4   2   0   19.10    5.80
  -4   2   0   22.40    3.30
  -4   2   0   16.10    6.40
   4   2   0   25.00    6.10
   4   2   0   17.40    6.80
   4   2   0   28.80    8.30
  -4   2   0   14.80    5.40
   4   2   0   19.10    7.20
  -4   2   0   24.80    4.90
  -4   2   0   16.40    5.30
   4   2   0   15.50    5.70
   4   2   0   25.70    3.90
   4   2   0   15.40    4.80
   4   2   0   16.00    5.90
  -4   2   0   20.80    4.10
  -4   2   0   19.60    5.40
  -4   2   0   21.00    4.30
  -4   2   0   15.80    4.90
   4   2   0   13.90    5.60
   4   2   0   20.00    6.00
   4   2   0   23.50    3.30
  -5  -2   0   55.99    4.70
  -5  -2   0   60.29   11.90
   5  -2   0   59.29    5.20
   5  -2   0   65.79   10.60
   5  -2   0   52.19    6.50
  -5  -2   0   62.09   11.20
  -5  -2   0   67.09   12.90
  -5  -2   0   59.29   11.10
   5  -2   0   55.79    5.60
  -5  -2   0   55.99    5.60
   5  -2   0   61.69    6.00
  -5  -2   0   66.49    9.90
  -5  -2   0   66.39    9.60
  -5  -2   0   82.29   14.30
   5  -2   0   71.69   11.30
   5  -2   0   53.59    4.90
  -5  -2   0   53.19    5.90
  -5  -2   0   74.79   12.90
  -5  -2   0   57.09   10.30
   5  -2   0   58.09    6.40
  -5  -2   0   57.29    9.90
   5  -2   0   62.49    5.50
   5  -2   0   49.50   12.00
  -5  -2   0   59.59    4.30
  -5  -2   0   58.79    6.00
  -5  -2   0   79.29   11.60
  -5  -2   0   66.89   10.40
  -5  -2   0   75.29   11.60
  -5  -2   0   46.40    8.90
   5  -2   0   68.49    6.10
  -5  -2   0   40.70   10.10
  -5  -2   0   44.70    9.60
  -5  -2   0   53.19    4.40
   5  -2   0   57.29    6.30
   5  -2   0   57.09    6.60
   5  -2   0   71.29   15.40
   5  -2   0   66.79   11.70
   5  -2   0   78.69   13.20
   5  -2   0   56.89   10.40
   5  -2   0   55.39    4.00
  -5  -2   0   33.50    7.50
   5  -2   0   59.99    4.40
  -5  -2   0   60.79   12.10
   5  -2   0   52.59    6.30
   5  -2   0   56.59    4.90
  -5  -2   0   59.29   10.30
   5  -2   0   70.19   12.00
   5  -2   0   57.99   10.60
  -5  -2   0   68.09   12.90
  -5  -2   0   77.99   12.60
   5  -2   0   57.19    5.30
   5  -2   0   54.09    4.80
   5  -2   0   53.19    6.10
   5  -2   0   57.59    5.00
  -5  -2   0   48.90    9.60
   5  -2   0   53.49    4.90
  -5  -2   0   58.79    4.80
  -5  -2   0   56.79    4.90
   5  -2   0   51.49   10.50
  -5  -2   0   57.89    4.50
   5  -2   0   55.79    4.60
  -5  -2   0   47.20    8.70
   5  -2   0   51.79    4.60
  -5  -2   0   66.59   11.70
   5  -2   0   59.39    4.00
  -5  -2   0   55.89    4.80
   5   2   0   33.90    9.30
  -5   2   0   30.90    8.50
   6  -2   0  545.25   44.20
  -6  -2   0  503.45   37.90
  -6  -2   0  540.85   42.40
   6  -2   0  546.95   39.50
   6  -2   0  534.25   31.30
  -6  -2   0  547.95   31.50
  -6  -2   0  556.64   33.60
   6  -2   0  548.95   39.00
  -6  -2   0  491.15   42.00
   6  -2   0  536.25   33.00
  -6  -2   0  498.05   37.60
   6  -2   0  501.55   33.20
  -6  -2   0  542.55   38.90
   6  -2   0  533.25   40.40
   6  -2   0  565.54   39.70
  -6  -2   0  535.45   39.20
  -6  -2   0  492.45   38.70
   6  -2   0  510.35   33.40
  -6  -2   0  502.95   39.40
  -6  -2   0  530.35   38.90
   6  -2   0  541.95   34.60
  -6  -2   0  573.54   42.70
  -6  -2   0  516.35   39.30
  -6  -2   0  526.15   31.30
   6  -2   0  523.65   32.30
   6  -2   0  531.65   31.40
  -6  -2   0  493.85   40.80
   6  -2   0  543.45   34.70
  -6  -2   0  507.45   38.50
  -6  -2   0  530.35   39.80
  -6  -2   0  572.54   31.90
  -6  -2   0  501.25   38.40
   6  -2   0  543.15   31.50
  -6  -2   0  542.85   31.30
  -6  -2   0  539.85   39.00
  -6  -2   0  542.25   40.60
  -6  -2   0  531.25   31.40
   6  -2   0  526.95   40.50
   6  -2   0  559.64   37.60
  -6  -2   0  537.75   32.90
  -6  -2   0  539.15   33.30
  -6  -2   0  495.75   38.20
   6  -2   0  565.04   32.10
   6  -2   0  545.05   34.70
  -6  -2   0  580.64   42.90
   6  -2   0  549.85   31.90
  -6  -2   0  557.04   31.80
  -6  -2   0  528.75   31.50
   6  -2   0  520.55   38.50
  -6  -2   0  534.45   38.40
   6  -2   0  513.95   31.10
   6  -2   0  519.45   32.20
  -6  -2   0  492.05   39.70
   6  -2   0  557.94   34.70
  -6  -2   0  578.94   43.00
   6  -2   0  525.45   43.40
   6  -2   0  544.65   32.70
   6  -2   0  523.65   34.10
  -6  -2   0  480.75   36.40
   6  -2   0  558.14   34.50
   6  -2   0  543.55   31.80
   6  -2   0  535.75   33.20
  -6  -2   0  517.15   37.40
   6  -2   0  525.45   33.10
   6  -2   0  569.74   38.00
  -6   2   0  546.65   37.20
  -6   2   0  527.95   35.10
  -6   2   0  509.65   41.40
   6   2   0  527.05   38.60
  -6   2   0  504.75   30.70
   6   2   0  528.15   39.50
   6   2   0  526.95   37.60
   6   2   0  540.05   33.70
   6   2   0  532.05   32.90
   6   2   0  536.35   32.10
  -6   2   0  523.85   35.80
  -6   2   0  506.15   34.60
   6   2   0  537.85   33.00
   6   2   0  509.75   37.00
  -6   2   0  510.15   32.30
   6   2   0  519.55   33.60
   6   2   0  521.65   39.10
  -6   2   0  530.75   36.30
  -6   2   0  541.35   35.40
  -6   2   0  508.45   35.50
  -6   2   0  517.45   33.50
  -6   2   0  531.05   35.30
  -6   2   0  504.15   39.70
  -6   2   0  509.35   32.40
  -6   2   0  498.25   37.70
  -6   2   0  559.64   35.80
  -6   2   0  529.45   31.20
   6   2   0  462.65   37.70
   6   2   0  514.65   39.40
  -6   2   0  505.25   36.70
   6   2   0  525.45   34.70
   6   2   0  518.15   31.90
   6   2   0  535.35   31.50
  -6   2   0  536.75   36.20
   6   2   0  532.55   39.40
  -6   2   0  487.55   36.00
  -6   2   0  513.85   40.40
  -6   2   0  486.85   38.80
  -6   2   0  537.55   39.10
   6   2   0  528.05   34.60
  -6   2   0  489.05   40.50
   6   2   0  572.84   42.70
  -6   2   0  519.25   32.00
   6   2   0  563.54   34.80
   6   2   0  513.65   40.00
   6   2   0  493.25   41.30
  -6   2   0  548.55   41.70
   6   2   0  551.54   38.40
   6   2   0  532.85   38.60
   6   2   0  520.05   33.30
   6   2   0  483.95   32.20
   6   2   0  554.74   32.80
   6   2   0  542.05   37.90
   6   2   0  539.85   39.90
  -6   2   0  509.55   33.20
   6   2   0  519.05   38.40
   6   2   0  540.95   32.70
   6   2   0  540.45   34.20
  -6   2   0  503.05   35.00
  -6   2   0  499.25   35.40
   6   2   0  530.05   31.90
  -6   2   0  551.64   39.20
  -6   2   0  495.85   35.50
   6   2   0  496.65   32.30
  -7  -2   0   46.50   10.60
  -7  -2   0   26.30    9.10
  -7  -2   0   30.40   10.60
   7  -2   0   38.30    3.90
  -7  -2   0   43.90    6.60
  -7  -2   0   43.20   10.50
   7  -2   0   37.00    3.50
   7  -2   0   48.50    9.60
   7  -2   0   38.60    3.70
   7  -2   0   45.30    4.80
   7  -2   0   37.60    4.70
   7  -2   0   46.90    7.60
   7  -2   0   39.20    6.20
   7  -2   0   51.69   11.80
   7  -2   0   28.10    9.70
   7  -2   0   40.30   12.50
  -7  -2   0   46.60   14.00
  -7  -2   0   41.20    5.10
   7  -2   0   43.20    6.00
  -7  -2   0   36.00    3.70
   7  -2   0   41.50    6.50
  -7  -2   0   38.70   13.30
  -7  -2   0   25.80   10.50
   7  -2   0   39.20   12.50
   7  -2   0   35.20    9.50
  -7  -2   0   25.20    8.10
   7  -2   0   35.10    5.70
   7  -2   0   45.90    7.60
   7  -2   0   33.10    4.30
   7  -2   0   32.60    9.70
  -7  -2   0   42.80   10.00
   7  -2   0   39.00    4.30
   7  -2   0   39.80    5.20
   7  -2   0   33.90    7.00
  -7  -2   0   24.50    8.90
  -7  -2   0   38.60    9.40
  -7  -2   0   38.70   12.40
   7  -2   0   46.00    8.00
   7  -2   0   23.70    7.90
   7  -2   0   41.70   11.00
  -7  -2   0   35.20    9.30
  -7  -2   0   45.20    6.30
   7  -2   0   37.50    4.80
  -7  -2   0   48.80   11.30
  -7  -2   0   34.40    4.00
   7  -2   0   49.10    6.00
   7  -2   0   41.10    5.30
  -7  -2   0   53.99   12.00
  -7  -2   0   49.99   10.60
  -7  -2   0   37.60   10.10
  -7  -2   0   30.80    9.50
  -7  -2   0   41.20    3.90
  -7  -2   0   37.20    3.60
  -7  -2   0   38.70   10.30
  -7  -2   0   39.10   12.40
   7  -2   0   52.69   10.10
  -7  -2   0   29.10    7.80
  -7  -2   0   50.09    7.00
   7  -2   0   44.20   12.30
  -7  -2   0   35.30    3.90
   7  -2   0   41.30    4.10
  -7  -2   0   37.80    9.90
   7  -2   0   42.80    7.70
  -7   2   0   41.80   13.10
   7   2   0   29.10    5.60
   7   2   0   37.80   10.50
   7   2   0   41.20    5.00
  -7   2   0   44.90   11.90
  -7   2   0   26.00    4.80
  -7   2   0   37.60    8.00
  -7   2   0   43.10   10.30
  -7   2   0   17.70    8.10
   7   2   0   30.20   10.70
  -7   2   0   34.20    7.30
  -7   2   0   32.70    7.40
   7   2   0   28.00    6.90
   7   2   0   36.20    4.10
   7   2   0   27.20    7.30
   7   2   0   26.90    5.40
  -7   2   0   32.10    3.20
  -7   2   0   35.90    5.40
   7   2   0   33.10    8.80
   7   2   0   28.20   10.10
  -7   2   0   28.70    6.70
   7   2   0   30.00    8.30
  -7   2   0   30.80    3.30
   7   2   0   27.40    6.20
   7   2   0   26.10    4.20
  -7   2   0   32.20    7.60
   7   2   0   32.60   10.50
  -7   2   0   31.20    5.10
  -7   2   0   27.80    6.30
   7   2   0   36.30    6.20
   7   2   0   31.30    5.70
   7   2   0   37.60   12.10
   7   2   0   26.80    4.00
   7   2   0   31.50   10.00
   7   2   0   42.00   10.20
   7   2   0   48.30   10.20
   7   2   0   46.00   11.10
   7   2   0   37.00    5.70
   7   2   0   29.50    4.60
   7   2   0   41.90    4.80
   7   2   0   42.50    7.80
   7   2   0   40.50   10.50
  -7   2   0   26.70    4.90
  -7   2   0   43.30    6.00
   7   2   0   36.40    9.10
   7   2   0   36.10    9.00
   7   2   0   32.80   11.50
  -7   2   0   32.00   10.60
   7   2   0   38.90    9.90
   7   2   0   50.29   11.30
  -7   2   0   34.40    7.90
  -7   2   0   40.20    8.00
  -7   2   0   29.50    7.50
   7   2   0   26.30    4.80
  -7   2   0   27.00    9.40
  -7   2   0   34.50    8.10
   7   2   0   47.10   12.90
   7   2   0   36.20   10.00
  -7   2   0   28.90   10.00
   7   2   0   37.40    5.70
  -7   2   0   32.90    3.20
  -7   2   0   17.40    9.40
   7   2   0   22.70    8.60
  -7   2   0   46.60    8.50
   8  -2   0   78.19   13.70
   8  -2   0   68.09    5.30
  -8  -2   0   66.39    5.60
   8  -2   0   87.39   11.70
  -8  -2   0   58.79    5.00
   8  -2   0   66.49    5.80
   8  -2   0   64.19    9.20
  -8  -2   0   78.39   14.30
  -8  -2   0   77.39   12.90
  -8  -2   0   61.59    7.10
   8  -2   0   66.49    6.30
  -8  -2   0   65.39   12.60
   8  -2   0   65.49    7.70
  -8  -2   0   59.09   14.60
   8  -2   0   69.69    9.00
   8  -2   0   66.59    7.10
  -8  -2   0   71.79    5.40
  -8  -2   0   70.99    7.90
  -8  -2   0   77.79   15.60
  -8  -2   0   80.59   14.50
   8  -2   0   71.19   15.00
   8  -2   0   88.09   12.10
   8  -2   0   47.40   11.90
   8  -2   0   63.89    7.10
   8  -2   0   66.09   15.50
   8  -2   0   75.89   14.00
   8  -2   0   65.99    5.50
   8  -2   0   75.99   15.40
  -8  -2   0   70.39   13.10
  -8  -2   0   60.89    5.30
   8  -2   0   66.99    7.60
   8  -2   0   64.89   16.20
  -8  -2   0   46.50   12.50
  -8  -2   0   56.39   12.20
   8  -2   0   64.99    9.00
  -8  -2   0   82.39   14.60
  -8  -2   0   56.59   16.20
   8  -2   0   84.99    9.70
   8  -2   0   61.19    5.40
  -8  -2   0   64.49    5.70
  -8  -2   0   74.59    5.80
   8  -2   0   55.99   12.60
   8  -2   0   66.99    5.70
  -8  -2   0   73.99    7.90
   8  -2   0   57.99    5.60
  -8  -2   0   83.19   18.80
  -8  -2   0   49.70   11.90
   8  -2   0   67.89    6.70
   8  -2   0   71.89   10.10
   8  -2   0   58.39    9.60
  -8  -2   0   61.09   15.00
  -8  -2   0   46.00   11.40
  -8  -2   0   61.69   13.50
   8  -2   0   72.49   14.60
   8  -2   0   54.39   14.80
   8  -2   0   62.99    6.40
  -8  -2   0   77.89   14.90
  -8  -2   0   43.20   10.80
   8   2   0   68.59   14.40
   8   2   0   68.39   11.80
   8   2   0   47.60    7.30
   8   2   0   55.89    5.20
   8   2   0   54.99   11.70
  -8   2   0   55.49   10.60
  -8   2   0   48.10    6.20
  -8   2   0   52.79    9.80
   8   2   0   48.00    6.10
   8   2   0   52.69   11.10
   8   2   0   41.10    7.40
  -8   2   0   48.60   12.80
   8   2   0   25.10   11.70
  -8   2   0   48.30   10.40
  -8   2   0   59.79   11.50
   8   2   0   30.80    9.80
  -8   2   0   52.29    4.80
  -8   2   0   71.49   14.60
  -8   2   0   52.09    5.60
   8   2   0   55.09    6.70
   8   2   0   61.29   12.30
  -8   2   0   51.49    6.40
   8   2   0   43.60    8.70
   8   2   0   42.30    6.20
   8   2   0   48.30    5.80
   8   2   0   53.89   11.20
  -8   2   0   29.10    9.70
   8   2   0   54.29    8.30
   8   2   0   55.69    8.60
   8   2   0   54.39   12.90
   8   2   0   29.40   11.20
  -8   2   0   54.29   10.20
   8   2   0   62.99   10.20
  -8   2   0   61.99   14.10
  -8   2   0   48.50    9.10
  -8   2   0   53.89   12.40
   8   2   0   50.09    5.90
  -8   2   0   51.49   10.50
   8   2   0   58.99   12.90
   8   2   0   52.09   14.60
  -8   2   0   48.10    4.50
  -8   2   0   28.60   16.00
  -8   2   0   45.00   10.00
   8   2   0   44.00    5.40
   8   2   0   47.80    4.90
  -8   2   0   43.30    4.90
  -8   2   0   48.00    6.70
  -8   2   0   60.79   12.40
   8   2   0   43.80   12.60
   8   2   0   50.89    8.50
  -8   2   0   52.69   10.30
   8   2   0   34.20    9.20
   8   2   0   43.50   12.20
  -8   2   0   66.99   11.40
   9  -2   0  677.03   41.90
  -9  -2   0  658.73   51.09
   9  -2   0  689.13   42.00
  -9  -2   0  657.43   51.59
  -9  -2   0  674.03   41.60
   9  -2   0  694.63   60.09
   9  -2   0  655.73   52.59
   9  -2   0  678.23   44.30
  -9  -2   0  703.43   44.50
   9  -2   0  629.14   55.09
   9  -2   0  633.04   41.50
  -9  -2   0  704.33   42.00
   9  -2   0  709.93   42.60
   9  -2   0  697.13   52.59
   9  -2   0  626.24   46.30
  -9  -2   0  651.23   52.99
  -9  -2   0  701.73   57.69
   9  -2   0  682.43   46.80
  -9  -2   0  635.94   51.99
   9  -2   0  646.54   43.70
  -9  -2   0  706.73   44.00
  -9  -2   0  691.83   53.29
   9  -2   0  683.73   42.60
  -9  -2   0  720.63   41.40
   9  -2   0  659.23   46.10
   9  -2   0  684.23   43.80
   9  -2   0  648.54   44.80
  -9  -2   0  698.33   52.59
  -9  -2   0  655.23   49.30
   9  -2   0  684.03   43.50
   9  -2   0  664.23   44.60
   9  -2   0  726.73   54.99
   9  -2   0  679.23   54.29
  -9  -2   0  708.93   50.79
  -9  -2   0  704.63   51.39
  -9  -2   0  681.63   52.29
  -9  -2   0  629.04   51.59
   9  -2   0  697.53   61.59
  -9  -2   0  708.13   44.60
  -9  -2   0  708.43   54.19
  -9  -2   0  692.33   56.69
   9  -2   0  696.23   54.89
   9  -2   0  688.33   46.90
   9  -2   0  666.13   46.30
   9  -2   0  677.23   42.40
  -9  -2   0  669.83   54.19
   9  -2   0  677.63   42.10
   9  -2   0  679.63   43.10
   9  -2   0  654.13   42.20
  -9  -2   0  685.73   54.89
   9  -2   0  707.53   43.00
   9   2   0  686.53   44.10
   9   2   0  707.53   53.39
  -9   2   0  722.03   41.30
  -9   2   0  694.13   41.40
  -9   2   0  755.82   49.90
  -9   2   0  752.62   55.19
   9   2   0  680.53   49.80
   9   2   0  755.12   42.30
   9   2   0  738.53   44.70
   9   2   0  711.43   43.20
   9   2   0  753.92   46.00
  -9   2   0  721.03   48.80
  -9   2   0  749.92   59.39
   9   2   0  783.82   57.49
   9   2   0  784.72   53.59
   9   2   0  709.63   49.00
   9   2   0  703.43   45.00
  -9   2   0  758.42   58.29
  -9   2   0  709.63   43.40
   9   2   0  700.93   41.70
   9   2   0  746.83   44.20
  -9   2   0  709.33   55.19
   9   2   0  735.83   55.39
  -9   2   0  691.83   54.19
   9   2   0  688.53   50.89
   9   2   0  698.83   52.89
  -9   2   0  756.32   49.50
  -9   2   0  714.23   54.39
  -9   2   0  725.43   43.50
  -9   2   0  741.93   50.29
   9   2   0  712.03   53.89
  -9   2   0  695.83   49.90
  -9   2   0  694.43   49.20
   9   2   0  722.93   44.10
   9   2   0  718.93   52.29
  -9   2   0  659.73   49.00
   9   2   0  744.13   76.69
  -9   2   0  741.93   54.09
  -9   2   0  728.33   51.19
   9   2   0  633.74   51.99
   9   2   0  637.34   59.39
  -9   2   0  764.12   48.90
  -9   2   0  710.23   43.10
  -9   2   0  703.63   48.30
   9   2   0  692.53   44.80
   9   2   0  719.53   42.10
   9   2   0  754.92   46.80
   9   2   0  750.02   49.20
  -9   2   0  687.83   48.80
   9   2   0  692.33   45.40
   9   2   0  713.83   42.80
  -9   2   0  727.83   42.00
   9   2   0  777.82   54.19
   9   2   0  727.33   49.99
   9   2   0  712.53   42.70
 -10  -2   0   37.20   11.90
  10  -2   0   35.60    6.70
  10  -2   0   27.60    5.00
 -10  -2   0   36.30   11.20
 -10  -2   0   27.40   10.40
  10  -2   0   24.60   10.90
  10  -2   0   51.79    8.10
 -10  -2   0   46.50    5.50
  10  -2   0   39.00   13.20
 -10  -2   0   35.60    8.40
  10  -2   0   30.60    6.10
  10  -2   0   35.80    4.40
 -10  -2   0   32.00   13.20
  10  -2   0   34.40    6.30
 -10  -2   0   32.70   10.40
 -10  -2   0   16.30   10.30
  10  -2   0   33.10    7.20
  10  -2   0   29.60   12.50
 -10  -2   0   33.30   13.20
 -10  -2   0   35.10   11.80
 -10  -2   0   41.70    8.20
 -10  -2   0   34.40   15.10
 -10  -2   0   48.10   13.60
 -10  -2   0   32.40    4.80
 -10  -2   0   31.70    6.80
  10  -2   0   32.70    7.30
 -10  -2   0   34.50    4.30
  10  -2   0   40.10    8.90
  10  -2   0   37.50    5.40
  10  -2   0   37.50    9.20
  10  -2   0   49.20    8.30
  10  -2   0   42.40    9.60
 -10  -2   0   37.30    4.80
  10  -2   0   31.10    5.30
 -10  -2   0   34.50   10.50
 -10  -2   0   36.70    5.50
  10  -2   0   31.60    7.10
  10  -2   0   37.70    5.70
  10  -2   0   34.90   16.80
 -10  -2   0   35.50    5.50
  10  -2   0   18.70   12.10
  10  -2   0   16.00   12.10
 -10  -2   0   33.50   21.10
 -10  -2   0   32.40   11.90
  10  -2   0   51.49    7.60
 -10  -2   0   32.80   11.80
 -10  -2   0   29.30   11.70
 -10  -2   0   37.50   13.70
  10  -2   0   38.40    6.50
 -10  -2   0   43.70   16.20
  10  -2   0   35.60    4.50
 -10   2   0   75.19   14.00
 -10   2   0   27.60   11.00
 -10   2   0   43.10    4.90
  10   2   0   52.99    9.70
  10   2   0   49.30    4.90
  10   2   0   36.80   10.10
  10   2   0   54.69   15.10
  10   2   0   42.70   13.80
 -10   2   0   52.19   12.20
 -10   2   0   62.39   16.80
  10   2   0   44.30    7.50
 -10   2   0   55.79    7.60
 -10   2   0   42.90   10.80
  10   2   0   14.30   12.20
 -10   2   0   49.10   13.90
  10   2   0   47.70    8.00
  10   2   0   47.20    7.20
 -10   2   0   42.10   12.40
  10   2   0   41.30    4.50
  10   2   0   70.79   15.50
 -10   2   0   68.19   14.10
 -10   2   0   43.60    4.30
  10   2   0   42.60   10.10
  10   2   0   34.70    6.70
 -10   2   0   29.90   12.60
  10   2   0   39.00    7.20
  10   2   0   37.60   13.20
  10   2   0   41.20    7.80
 -10   2   0   49.80   11.30
  10   2   0   58.69   13.00
  10   2   0   34.60    7.70
 -10   2   0   48.20   16.80
 -10   2   0   61.19   11.80
 -10   2   0   53.29    7.30
  10   2   0   49.99   11.60
 -10   2   0   48.80    6.90
  10   2   0   45.80   11.30
  10   2   0   48.20    6.40
 -10   2   0   47.10   11.20
 -10   2   0   45.00    4.60
  10   2   0   47.60   30.70
  10   2   0   33.60    8.10
 -10   2   0   37.40   10.10
  10   2   0   47.60    8.70
  10   2   0   38.70   12.70
  10   2   0   60.29    9.70
  11  -2   0   70.59   10.90
  11  -2   0   57.89    6.70
  11  -2   0   51.79    7.30
  11  -2   0   42.20    9.20
  11  -2   0   64.19   17.30
  11  -2   0   49.99    8.70
 -11  -2   0   61.99    6.00
  11  -2   0   49.99    6.70
 -11  -2   0   44.60   21.00
 -11  -2   0   93.39   21.20
 -11  -2   0   53.59    6.30
  11  -2   0   68.09    9.30
  11  -2   0   52.49    8.50
  11  -2   0   57.49   12.10
 -11  -2   0   61.39   16.10
 -11  -2   0   61.09   16.70
  11  -2   0   58.99    8.20
 -11  -2   0   62.99    9.40
  11  -2   0   62.49   11.50
  11  -2   0   62.49    6.90
 -11  -2   0   63.99   16.40
  11  -2   0   54.69   10.10
  11  -2   0   58.09   12.10
  11  -2   0   64.19    8.60
  11  -2   0   52.79   16.40
 -11  -2   0   61.79    6.80
 -11  -2   0   52.29   15.20
  11  -2   0   68.39   11.20
 -11  -2   0   88.19   17.30
 -11  -2   0   33.20   11.90
  11  -2   0   57.79   10.10
 -11  -2   0   40.50   11.30
  11  -2   0   41.60   20.50
 -11  -2   0   68.99   10.40
 -11  -2   0   48.90   16.70
  11  -2   0   97.29   21.70
 -11  -2   0   56.89    5.00
 -11  -2   0   65.79   17.50
 -11  -2   0   58.19    6.60
 -11  -2   0   70.89   10.30
 -11  -2   0   57.79   13.30
  11  -2   0   59.59    8.00
 -11  -2   0   61.99   18.20
  11  -2   0   64.79   17.20
 -11  -2   0   60.59   18.90
 -11  -2   0   74.49   20.00
 -11  -2   0   64.19   16.50
  11  -2   0   57.09   19.70
 -11  -2   0   56.49   15.40
 -11  -2   0   46.30   13.60
  11  -2   0   61.59    6.90
  11   2   0   64.29   10.50
  11   2   0   60.09   10.50
 -11   2   0  109.89   28.50
 -11   2   0   55.69    8.50
 -11   2   0   53.79    5.70
  11   2   0   57.99    5.90
  11   2   0   48.00   17.30
  11   2   0   56.39   13.40
  11   2   0   61.19    9.60
 -11   2   0   56.09    6.20
 -11   2   0   61.89    8.50
  11   2   0   70.49   17.30
 -11   2   0   27.90   13.10
 -11   2   0   52.79    8.30
  11   2   0   60.79   11.40
 -11   2   0   82.69   18.10
 -11   2   0   49.80   12.90
 -11   2   0   46.10   14.50
 -11   2   0   59.29   12.80
  11   2   0   95.29   25.00
  11   2   0   46.80    8.00
 -11   2   0   71.79   17.70
 -11   2   0   76.09   15.20
  11   2   0   72.79   14.10
  11   2   0   71.49   21.40
 -11   2   0   61.19   16.70
  11   2   0   51.69    7.00
 -11   2   0   53.79   13.00
  11   2   0   59.49   10.90
 -11   2   0   44.40   12.30
 -11   2   0   52.59    5.40
  11   2   0   53.59    5.60
  11   2   0   60.39   14.30
  11   2   0   67.49   12.40
 -11   2   0   57.69   13.10
  11   2   0   50.69    7.40
 -11   2   0   58.09   13.00
  11   2   0   54.69   13.00
  11   2   0   49.40    8.40
  11   2   0   48.10    8.70
  11   2   0   52.79   15.80
 -11   2   0   82.19   21.10
  11   2   0   50.59   21.40
 -11   2   0   59.49   17.70
  11   2   0   43.80   13.00
 -11   2   0   62.79   17.50
  11   2   0   63.69    8.60
  12  -2   0  106.29   12.10
  12  -2   0   88.19   13.00
 -12  -2   0  114.99    8.70
  12  -2   0  108.99   23.60
 -12  -2   0  138.49   26.80
 -12  -2   0   71.39   17.60
  12  -2   0  158.68   38.40
 -12  -2   0  114.69   21.00
  12  -2   0  118.29   10.90
 -12  -2   0   94.19   17.50
  12  -2   0  116.59   10.10
 -12  -2   0   97.89   15.90
 -12  -2   0  117.39   22.00
 -12  -2   0  131.19   21.20
 -12  -2   0  123.79   12.70
 -12  -2   0  115.19    7.60
 -12  -2   0  123.39   10.20
  12  -2   0  121.69   23.80
  12  -2   0  122.09   10.50
 -12  -2   0  140.59   24.50
 -12  -2   0   98.99   19.60
 -12  -2   0  123.69   31.00
 -12  -2   0  131.39   23.70
 -12  -2   0  146.29   25.60
  12  -2   0  114.09   11.00
  12  -2   0  115.29   13.90
 -12  -2   0  100.79   12.30
 -12  -2   0   99.49   22.40
  12  -2   0  122.29   25.80
  12  -2   0   87.59   26.80
 -12  -2   0  130.19   26.70
  12  -2   0  122.09   17.40
 -12  -2   0  128.19   26.40
  12  -2   0  106.99   15.10
 -12  -2   0  121.39   26.10
 -12  -2   0  124.19    9.60
  12  -2   0  103.89   15.20
 -12  -2   0  125.59   10.20
  12  -2   0  106.49   16.20
  12  -2   0  108.99   11.10
  12  -2   0  128.89   12.90
  12  -2   0  129.89   12.20
  12  -2   0  119.09   10.90
  12  -2   0  111.39   22.60
 -12  -2   0  129.89   13.20
  12  -2   0  106.19   12.80
 -12   2   0  100.79   11.60
 -12   2   0  103.99   18.80
 -12   2   0   82.49   20.60
 -12   2   0  129.79   19.70
  12   2   0   88.89    8.40
  12   2   0  104.59   10.20
  12   2   0  104.69   13.50
  12   2   0   85.79   13.30
  12   2   0   82.29   16.50
  12   2   0   88.39   11.60
  12   2   0   99.79   16.60
 -12   2   0   99.19   24.30
  12   2   0   94.69   20.90
  12   2   0  105.89   18.60
 -12   2   0   80.69   15.50
  12   2   0  119.09   18.70
  12   2   0  110.09   12.20
  12   2   0  109.69   22.80
  12   2   0  109.29   13.80
  12   2   0   91.89   11.40
  12   2   0   85.39   21.60
 -12   2   0  111.19   19.00
  12   2   0  108.79   26.30
 -12   2   0   98.89   24.50
 -12   2   0   92.59    8.50
 -12   2   0   84.39   17.10
 -12   2   0  128.19   19.40
 -12   2   0  105.69   10.60
  12   2   0  135.89   35.10
  12   2   0   94.69   10.70
  12   2   0   90.59    9.40
  12   2   0  112.19   20.30
 -12   2   0   88.69   22.30
  12   2   0   99.39   20.00
 -12   2   0  101.89   23.30
 -12   2   0   84.89    8.80
 -12   2   0   94.59   21.50
 -12   2   0  102.09   18.50
  12   2   0  122.49   14.50
  12   2   0  107.39   13.20
  12   2   0   90.39    9.30
  12   2   0   91.69   12.40
  12   2   0   70.19   26.70
  12   2   0  100.39   20.00
  12   2   0   63.29   16.30
 -12   2   0   87.59   10.60
  12   2   0   92.99    8.20
 -12   2   0   97.19    8.20
 -12   2   0  107.49   23.30
  12   2   0   96.89   12.70
 -12   2   0   96.39   18.70
 -13  -2   0   15.00    6.80
  13  -2   0   13.80    7.10
 -13  -2   0   29.90   17.20
  13  -2   0   16.50    6.10
 -13  -2   0   26.80   14.40
  13  -2   0    6.40    5.10
 -13  -2   0   17.60    7.30
 -13  -2   0   11.10    6.50
  13  -2   0    2.60   14.40
 -13  -2   0   20.10   12.40
  13  -2   0   15.50    8.10
  13  -2   0   -4.30    9.10
  13  -2   0   -0.60   10.50
 -13  -2   0   12.40   11.10
 -13  -2   0   31.10   12.10
  13  -2   0   24.90    5.50
  13  -2   0    9.10    6.10
 -13  -2   0   27.80   14.60
 -13  -2   0    3.70    9.60
 -13  -2   0   12.40    4.70
 -13  -2   0   29.10   13.60
  13  -2   0   17.90    5.90
  13  -2   0   12.20   11.10
 -13  -2   0   29.10   14.80
 -13  -2   0   15.80    5.10
 -13  -2   0   19.80   14.40
  13  -2   0    7.20    8.80
 -13  -2   0   22.60   13.30
  13  -2   0   12.50    4.40
 -13  -2   0   11.50    4.20
  13  -2   0   10.70    6.90
  13  -2   0   16.30    5.50
  13  -2   0   22.80   13.30
 -13  -2   0   15.00    3.50
  13  -2   0   11.80   13.10
 -13  -2   0   10.20    9.40
  13  -2   0    4.60   11.50
 -13   2   0   17.80    4.00
  13   2   0   16.00    3.60
 -13   2   0   -4.60   16.20
  13   2   0   18.30    7.70
 -13   2   0   12.70   14.70
  13   2   0    6.50    9.20
  13   2   0   16.00   10.10
  13   2   0   11.20    7.50
  13   2   0   21.90    4.70
  13   2   0   12.10    6.50
 -13   2   0   17.10    6.10
 -13   2   0   33.70   22.10
  13   2   0    5.90   14.50
  13   2   0   12.10   10.40
 -13   2   0    9.40    8.90
  13   2   0   28.70   21.60
 -13   2   0   12.90   16.90
  13   2   0   27.30   14.20
 -13   2   0   23.20   10.30
 -13   2   0   58.69   17.60
 -13   2   0   28.70   12.00
  13   2   0    5.50   12.00
  13   2   0   19.80    7.40
  13   2   0   19.20    6.70
  13   2   0   17.80    3.80
 -13   2   0   28.90   13.50
  13   2   0   12.20   11.00
  13   2   0   24.70   13.10
 -13   2   0    6.50    8.20
 -13   2   0   20.40   11.20
 -13   2   0   30.80   14.10
  13   2   0    4.80    5.70
  13   2   0   35.40   19.30
 -13   2   0   35.50   15.40
  13   2   0    9.30    5.30
  13   2   0   15.40    6.30
  13   2   0   17.40    5.30
 -13   2   0   10.70    5.80
  13   2   0   22.20   10.10
 -13   2   0    7.20   10.00
 -13   2   0   14.90    4.30
  13   2   0   51.29   24.10
  13   2   0   23.30    8.30
 -13   2   0   20.90    9.60
 -13   2   0   14.70    4.70
 -14  -2   0   52.89   11.70
 -14  -2   0   70.29   13.10
  14  -2   0   61.19   10.20
  14  -2   0   54.99   13.90
  14  -2   0   48.50   10.80
  14  -2   0   45.00   18.30
  14  -2   0   46.60   20.40
  14  -2   0   46.40    8.70
  14  -2   0   16.00   18.30
  14  -2   0   44.90    8.90
  14  -2   0   47.10   17.50
 -14  -2   0   37.70    8.50
  14  -2   0   55.19    8.00
 -14  -2   0   66.09   18.20
 -14  -2   0   76.59   21.50
 -14  -2   0   50.69   11.60
 -14  -2   0   55.79   24.00
 -14  -2   0   45.80    8.30
  14  -2   0   44.00   10.30
 -14  -2   0   56.79   19.00
  14  -2   0   83.59   15.40
  14  -2   0   57.69   11.30
  14  -2   0   49.90    7.90
 -14  -2   0   74.49   21.10
  14  -2   0   67.69   21.50
 -14  -2   0   73.89   26.40
  14  -2   0   45.90    8.10
 -14  -2   0   45.40    8.70
 -14  -2   0   41.10   16.40
  14  -2   0   48.50   11.20
 -14  -2   0   41.40   15.10
  14   2   0   36.00    8.20
 -14   2   0  101.29   27.60
 -14   2   0   54.89   21.70
 -14   2   0   47.00    9.80
  14   2   0   64.19   15.20
 -14   2   0   59.89    8.50
 -14   2   0   67.79   24.40
  14   2   0   51.89   11.40
  14   2   0   56.89    8.80
  14   2   0   48.00   10.90
  14   2   0   33.50   20.90
  14   2   0   33.60    9.30
  14   2   0   34.50   17.50
 -14   2   0   41.00    9.50
 -14   2   0   66.49   17.20
 -14   2   0   54.89    7.20
  14   2   0   35.90   10.60
 -14   2   0   40.50   17.20
  14   2   0   39.80   19.50
 -14   2   0   44.50    7.20
  14   2   0   51.29   11.50
  14   2   0   50.89   22.30
  14   2   0   45.60    8.90
  14   2   0   51.09   10.40
  14   2   0   44.60   10.10
 -14   2   0   56.89   15.20
 -14   2   0   50.99   23.90
 -14   2   0   68.19   20.70
 -14   2   0   56.39   15.20
  14   2   0   38.20   13.30
 -14   2   0   73.69   22.10
 -14   2   0   27.90   18.50
  14   2   0   69.29   12.50
  14   2   0   35.60   18.80
 -14   2   0   55.99   16.40
  14   2   0   49.00   10.50
 -14   2   0   37.10    9.10
  14   2   0   45.60   16.80
  15  -2   0   25.60    9.10
 -15  -2   0   47.60   13.30
 -15  -2   0   33.90   15.30
 -15  -2   0    4.20   14.80
  15  -2   0   31.10   11.80
  15  -2   0   18.10   16.70
 -15  -2   0   25.60    8.60
 -15  -2   0    2.10   16.90
  15  -2   0   38.80   12.00
 -15  -2   0   27.90   11.60
  15  -2   0   40.00   21.30
  15  -2   0   25.80    9.00
 -15  -2   0   17.00    8.10
 -15  -2   0   18.90   15.90
  15  -2   0   28.40    9.60
  15  -2   0   19.10    8.30
  15  -2   0   33.90    6.50
  15  -2   0   23.60    8.10
 -15  -2   0   37.50   12.10
 -15  -2   0   21.60   15.00
 -15  -2   0   27.10    7.60
  15  -2   0   16.20    6.50
  15  -2   0   39.50    8.90
 -15  -2   0   25.40   16.50
  15  -2   0   34.00    6.60
  15  -2   0    6.10   18.50
 -15  -2   0   17.10   23.90
 -15  -2   0   53.29   24.10
 -15  -2   0   43.40   20.70
  15  -2   0   28.30    7.20
 -15  -2   0   46.90   21.10
  15  -2   0   41.60   22.70
 -15   2   0    0.90   18.40
  15   2   0   21.10    8.60
  15   2   0   16.60    8.10
 -15   2   0   18.50    9.60
 -15   2   0    0.60   16.10
 -15   2   0   22.10    6.90
 -15   2   0   21.80   10.40
  15   2   0   38.10   21.40
  15   2   0   19.00    6.50
 -15   2   0   14.10    9.30
 -15   2   0   15.60   17.40
  15   2   0   43.80   21.30
 -15   2   0   11.50   13.10
 -15   2   0   10.20   20.70
  15   2   0   14.10    7.20
  15   2   0   16.40    9.10
 -15   2   0   17.80   19.00
  15   2   0   38.70   24.20
  15   2   0   63.19   23.40
  15   2   0   14.10    9.00
 -15   2   0   22.90   22.10
 -15   2   0   23.90   13.80
 -15   2   0   11.90   11.80
  15   2   0   36.20   12.70
  15   2   0   12.50    8.10
 -15   2   0   12.80   14.40
  15   2   0   23.50   11.80
  15   2   0   16.70    6.80
  15   2   0   15.50    7.20
 -15   2   0   13.10    6.70
  15   2   0   10.90    8.00
  15   2   0   19.60   10.00
 -15   2   0   19.10    8.10
  15   2   0   18.60    7.40
   0  -3   0    0.10    1.30
   0  -3   0    0.10    1.00
   0  -3   0    2.90    2.10
   0  -3   0   -2.00    2.40
   0  -3   0   -0.60    1.60
   0  -3   0    3.00    1.90
   0  -3   0    2.00    1.60
   0  -3   0   -0.20    1.80
   0  -3   0   -1.20    1.20
   0  -3   0   -0.60    1.30
   0  -3   0   -0.50    1.40
   0  -3   0    1.70    2.50
   0  -3   0    1.40    1.60
   0  -3   0    3.30    4.00
   0  -3   0    0.90    1.10
   0  -3   0    0.30    1.30
   0  -3   0    0.10    0.90
   0  -3   0    1.20    1.60
   0  -3   0    0.90    1.50
   0  -3   0    0.60    2.30
   0  -3   0    2.10    2.20
   0  -3   0   -1.80    2.60
   0  -3   0    2.00    3.00
   0   3   0    0.10    1.70
   0   3   0    2.80    2.90
   0   3   0    4.40    3.40
   0   3   0   -4.10    2.00
   0   3   0    3.20    2.80
   0   3   0    0.00    1.70
   0   3   0    2.60    3.10
   0   3   0    1.30    2.00
   0   3   0    0.50    1.90
   0   3   0    0.00    0.70
   0   3   0   -0.40    2.20
   0   3   0   -1.40    2.00
   0   3   0    0.40    1.30
   0   3   0    1.40    1.10
   0   3   0    1.10    1.10
   0   3   0   -0.10    1.40
   0   3   0   -2.60    1.90
   0   3   0    1.20    1.80
   0   3   0    0.60    1.70
   0   3   0    0.20    1.80
   0   3   0    0.10    0.70
   0   3   0   -1.10    1.20
   0   3   0    1.10    1.90
   0   3   0    1.20    1.50
   0   3   0    0.30    2.00
   0   3   0    0.60    2.50
   0   3   0    0.50    1.70
   0   3   0    1.10    2.40
   0   3   0    0.90    2.20
   0   3   0    1.20    1.30
   0   3   0    2.90    2.80
   0   3   0    0.00    2.00
   1  -3   0  682.03   43.10
   1  -3   0  675.13   42.90
   1  -3   0  708.63   45.70
   1  -3   0  674.53   49.60
   1  -3   0  693.73   45.00
  -1  -3   0  696.63   46.30
  -1  -3   0  710.43   47.20
  -1  -3   0  725.63   48.10
  -1  -3   0  698.83   45.40
  -1  -3   0  675.93   46.20
  -1  -3   0  680.53   49.30
   1  -3   0  690.43   44.80
  -1  -3   0  680.43   47.70
   1  -3   0  714.73   44.80
  -1  -3   0  698.53   43.70
  -1  -3   0  738.83   49.00
  -1  -3   0  668.63   46.60
  -1  -3   0  674.73   48.40
   1  -3   0  708.33   48.40
   1  -3   0  658.33   45.00
   1  -3   0  668.73   44.90
  -1  -3   0  706.03   48.20
   1  -3   0  708.63   43.70
   1  -3   0  664.63   43.10
  -1  -3   0  697.13   46.70
   1  -3   0  692.63   48.10
  -1  -3   0  708.13   46.90
  -1  -3   0  697.53   45.70
   1  -3   0  715.73   43.90
  -1  -3   0  703.63   44.00
  -1  -3   0  670.83   47.50
   1  -3   0  709.43   45.20
   1  -3   0  683.73   43.70
   1  -3   0  694.53   45.70
   1  -3   0  684.03   43.60
   1  -3   0  671.13   44.70
   1  -3   0  680.13   46.20
  -1  -3   0  700.13   44.30
  -1  -3   0  704.83   44.30
  -1  -3   0  709.93   47.30
   1  -3   0  680.43   42.90
   1  -3   0  697.13   47.40
   1  -3   0  719.83   47.80
   1  -3   0  676.03   46.50
  -1  -3   0  732.33   46.50
   1  -3   0  696.23   45.60
   1  -3   0  656.83   48.20
   1  -3   0  694.03   43.80
  -1  -3   0  738.83   43.90
   1  -3   0  707.23   44.90
   1  -3   0  680.63   49.99
   1  -3   0  678.13   46.30
  -1  -3   0  700.43   46.40
  -1  -3   0  662.73   47.90
   1  -3   0  710.73   43.90
   1  -3   0  695.63   45.10
   1  -3   0  647.34   47.00
   1  -3   0  697.43   43.70
  -1  -3   0  686.63   47.70
  -1  -3   0  642.84   47.10
   1  -3   0  695.13   46.70
  -1  -3   0  724.83   47.20
   1   3   0  830.42   43.90
  -1   3   0  756.52   45.30
   1   3   0  792.62   44.10
  -1   3   0  795.52   44.20
   1   3   0  830.12   50.49
  -1   3   0  841.02   45.80
   1   3   0  810.82   47.30
   1   3   0  806.12   46.90
   1   3   0  820.22   48.30
  -1   3   0  797.72   47.00
  -1   3   0  818.02   50.99
  -1   3   0  819.82   45.00
  -1   3   0  805.62   43.00
  -1   3   0  834.62   46.20
  -1   3   0  838.12   45.80
   1   3   0  772.82   45.80
   1   3   0  821.72   48.10
   1   3   0  831.92   45.20
   1   3   0  834.12   47.20
  -1   3   0  776.92   47.70
   1   3   0  800.32   48.00
   1   3   0  826.12   47.10
  -1   3   0  830.02   45.80
  -1   3   0  797.22   45.70
  -1   3   0  812.42   49.10
   1   3   0  799.22   48.40
   1   3   0  845.32   48.60
   1   3   0  812.42   47.40
  -1   3   0  859.21   51.49
  -1   3   0  830.52   46.00
  -1   3   0  761.52   48.90
  -1   3   0  796.92   45.70
  -1   3   0  809.02   50.79
  -1   3   0  819.32   45.20
  -1   3   0  824.72   45.40
  -1   3   0  815.72   49.20
   1   3   0  819.62   45.60
  -1   3   0  816.22   47.90
  -1   3   0  795.22   45.00
   1   3   0  757.72   44.10
  -1   3   0  825.72   44.50
   1   3   0  830.82   47.00
   1   3   0  813.52   49.70
   1   3   0  861.41   48.40
   1   3   0  836.12   48.90
   1   3   0  796.82   48.20
  -1   3   0  828.42   48.50
  -1   3   0  781.62   45.10
  -1   3   0  812.72   50.59
   1   3   0  831.82   49.80
   1   3   0  785.72   45.50
   1   3   0  821.72   44.10
  -1   3   0  835.02   46.30
  -1   3   0  833.72   45.20
   1   3   0  792.92   48.40
  -1   3   0  853.61   49.60
   1   3   0  786.72   47.80
  -1   3   0  797.72   46.60
  -1   3   0  788.12   45.80
  -1   3   0  831.62   49.30
  -1   3   0  833.02   47.40
  -1   3   0  768.32   45.80
  -1   3   0  790.62   45.30
   1   3   0  796.52   47.50
  -1   3   0  823.12   45.10
  -2  -3   0 1538.05   89.29
   2  -3   0 1607.94   87.89
  -2  -3   0 1545.25   87.79
   2  -3   0 1555.14   86.79
   2  -3   0 1454.65   81.29
  -2  -3   0 1578.54   85.59
  -2  -3   0 1589.14   87.59
   2  -3   0 1572.54   82.09
   2  -3   0 1556.54   81.79
  -2  -3   0 1530.15   86.29
   2  -3   0 1590.44   82.99
  -2  -3   0 1570.14   85.89
  -2  -3   0 1499.05   85.69
  -2  -3   0 1583.84   84.49
   2  -3   0 1602.04   87.49
  -2  -3   0 1488.45   87.69
   2  -3   0 1554.74   81.89
  -2  -3   0 1564.14   86.99
  -2  -3   0 1564.54   89.09
   2  -3   0 1541.45   83.19
  -2  -3   0 1489.25   86.79
   2  -3   0 1530.35   81.49
   2  -3   0 1497.15   89.99
   2  -3   0 1541.55   81.29
   2  -3   0 1611.24   87.89
   2  -3   0 1526.05   86.19
   2  -3   0 1549.74   82.99
  -2  -3   0 1578.04   87.39
  -2  -3   0 1556.24   86.29
   2  -3   0 1572.64   80.79
  -2  -3   0 1586.04   82.19
   2  -3   0 1581.74   82.19
   2  -3   0 1483.45   87.49
   2  -3   0 1553.44   86.89
  -2  -3   0 1509.45   85.29
   2  -3   0 1600.04   83.09
  -2  -3   0 1492.75   87.79
  -2  -3   0 1537.55   85.69
   2  -3   0 1493.35   85.59
   2  -3   0 1565.24   81.79
  -2  -3   0 1598.04   86.99
   2  -3   0 1572.64   81.29
   2  -3   0 1533.75   81.49
   2  -3   0 1563.74   81.99
  -2  -3   0 1564.34   87.99
   2  -3   0 1442.16   86.49
  -2  -3   0 1431.56   85.19
   2  -3   0 1363.46   89.39
  -2   3   0 1265.37   85.59
  -2   3   0 1331.57   88.09
  -2   3   0 1313.67   85.09
  -2   3   0 1353.16   83.39
   2   3   0 1341.97   84.39
   2   3   0 1303.37   85.09
   2   3   0 1309.77   86.89
   2   3   0 1362.56   85.49
  -2   3   0 1291.27   86.49
   2   3   0 1339.47   84.49
  -2   3   0 1332.57   82.59
  -2   3   0 1263.27   88.29
   2   3   0 1320.27   81.79
  -2   3   0 1363.76   85.59
   2   3   0 1279.67   86.59
   2   3   0 1315.17   86.59
  -2   3   0 1308.67   82.49
   2   3   0 1268.97   87.99
  -2   3   0 1308.97   81.99
   2   3   0 1268.37   87.79
   2   3   0 1291.97   85.29
   2   3   0 1271.47   86.99
   2   3   0 1319.27   81.99
   2   3   0 1313.07   81.99
  -2   3   0 1323.67   82.49
  -2   3   0 1291.37   82.69
  -2   3   0 1358.86   89.29
  -2   3   0 1360.76   82.69
  -2   3   0 1368.86   86.09
   2   3   0 1343.97   86.39
  -2   3   0 1320.27   86.89
   2   3   0 1343.47   87.49
   2   3   0 1296.97   83.89
  -2   3   0 1287.87   81.39
   2   3   0 1308.47   86.79
  -2   3   0 1352.16   83.29
  -2   3   0 1300.97   82.59
  -2   3   0 1311.97   81.99
  -2   3   0 1322.77   81.59
   2   3   0 1267.47   88.29
  -2   3   0 1310.07   86.29
  -2   3   0 1263.17   81.59
   2   3   0 1346.17   84.29
   2   3   0 1328.47   85.39
  -2   3   0 1318.27   87.99
   2   3   0 1341.07   82.99
   2   3   0 1398.86   85.09
  -2   3   0 1308.97   82.39
  -2   3   0 1337.47   82.49
  -2   3   0 1347.97   86.59
  -2   3   0 1341.47   82.49
   2   3   0 1424.26   81.99
  -2   3   0 1302.77   82.19
   2   3   0 1375.56   81.89
  -2   3   0 1328.37   82.89
  -2   3   0 1284.67   85.59
  -2   3   0 1323.07   85.69
  -2   3   0 1257.97   86.79
  -2   3   0 1312.27   85.09
   2   3   0 1355.16   89.39
  -2   3   0 1317.77   81.29
   2   3   0 1263.67   85.09
   2   3   0 1399.66   85.09
   2   3   0 1316.57   87.19
   2   3   0 1318.57   84.99
  -3  -3   0  168.38   13.90
  -3  -3   0  169.28   15.00
   3  -3   0  168.88   17.00
  -3  -3   0  203.68   17.80
   3  -3   0  166.88   18.50
  -3  -3   0  187.48   17.40
   3  -3   0  187.58   16.50
   3  -3   0  192.38   12.40
   3  -3   0  171.58   17.90
  -3  -3   0  227.08   17.30
  -3  -3   0  173.18   11.40
  -3  -3   0  173.28   11.50
   3  -3   0  188.28   12.00
  -3  -3   0  199.38   17.10
   3  -3   0  185.28   11.40
   3  -3   0  177.58   13.30
   3  -3   0  211.68   13.40
  -3  -3   0  185.78   15.70
  -3  -3   0  208.98   16.70
   3  -3   0  168.58   15.70
  -3  -3   0  181.38   12.80
   3  -3   0  171.68   17.50
   3  -3   0  187.58   11.10
  -3  -3   0  186.88   14.00
   3  -3   0  176.18   16.80
   3  -3   0  184.78   12.00
  -3  -3   0  189.18   12.60
  -3  -3   0  174.38   17.30
  -3  -3   0  187.18   11.80
  -3  -3   0  177.88   17.60
  -3  -3   0  177.98   18.80
  -3  -3   0  170.18   16.10
   3  -3   0  174.38   16.70
   3  -3   0  186.88   11.40
  -3  -3   0  201.68   18.00
  -3  -3   0  196.28   16.00
  -3  -3   0  175.08   12.70
  -3  -3   0  169.38   17.80
   3  -3   0  187.68   13.20
   3  -3   0  194.08   11.30
   3  -3   0  185.18   12.10
   3  -3   0  189.88   12.20
   3  -3   0  193.38   13.20
  -3  -3   0  199.88   11.80
   3  -3   0  204.48   17.60
  -3  -3   0  176.68   15.70
  -3  -3   0  190.68   12.10
  -3  -3   0  207.88   17.50
  -3  -3   0  180.48   17.90
  -3  -3   0  166.18   13.30
  -3  -3   0  176.28   16.70
  -3  -3   0  169.68   15.90
  -3  -3   0  184.68   16.30
   3  -3   0  177.28   17.30
   3   3   0  189.18   17.20
   3   3   0  199.08   12.60
  -3   3   0  196.08   17.90
   3   3   0  174.58   16.40
  -3   3   0  177.68   13.00
  -3   3   0  188.88   12.90
  -3   3   0  195.88   12.90
  -3   3   0  179.88   18.60
   3   3   0  190.58   17.60
   3   3   0  172.08   18.00
  -3   3   0  195.18   16.90
   3   3   0  177.48   17.30
   3   3   0  187.38   17.40
  -3   3   0  191.78   11.80
   3   3   0  181.58   13.70
   3   3   0  185.08   12.80
   3   3   0  190.38   18.50
  -3   3   0  202.78   16.80
  -3   3   0  178.48   17.30
  -3   3   0  183.28   17.80
   3   3   0  164.58   17.70
  -3   3   0  164.88   16.40
  -3   3   0  147.29   18.00
  -3   3   0  178.58   17.30
  -3   3   0  182.78   16.40
   3   3   0  177.48   12.60
   3   3   0  179.38   12.30
   3   3   0  154.98   16.50
  -3   3   0  188.08   13.10
  -3   3   0  186.68   17.10
   3   3   0  180.98   16.00
   3   3   0  179.18   17.00
  -3   3   0  197.68   13.10
   3   3   0  162.28   16.40
  -3   3   0  197.98   15.60
   3   3   0  193.08   15.70
   3   3   0  196.68   14.30
  -3   3   0  198.28   17.80
   3   3   0  201.08   16.40
  -3   3   0  186.48   17.50
   3   3   0  172.58   14.90
   3   3   0  197.78   12.60
  -3   3   0  184.88   12.80
  -3   3   0  178.78   11.80
   3   3   0  183.98   16.50
  -3   3   0  177.58   11.80
  -3   3   0  189.48   12.60
  -3   3   0  171.78   14.70
  -3   3   0  205.78   17.20
   3   3   0  198.98   19.30
  -3   3   0  193.08   12.30
  -3   3   0  173.28   12.90
  -3   3   0  193.48   17.10
   3   3   0  202.78   18.00
  -3   3   0  183.78   16.10
  -3   3   0  191.18   13.40
   3   3   0  191.18   17.90
  -3   3   0  185.58   13.20
  -3   3   0  199.78   11.80
   4  -3   0 1385.16   80.19
   4  -3   0 1323.37   84.19
  -4  -3   0 1313.67   85.19
  -4  -3   0 1414.26   81.49
   4  -3   0 1343.87   77.99
   4  -3   0 1311.87   86.79
  -4  -3   0 1364.36   78.09
  -4  -3   0 1330.97   84.49
   4  -3   0 1293.27   77.79
  -4  -3   0 1336.07   84.49
  -4  -3   0 1513.85   78.39
   4  -3   0 1283.97   84.69
  -4  -3   0 1288.27   86.49
  -4  -3   0 1346.47   86.19
  -4  -3   0 1262.77   79.49
  -4  -3   0 1378.66   79.99
  -4  -3   0 1421.56   83.79
  -4  -3   0 1355.56   83.79
  -4  -3   0 1390.96   87.69
  -4  -3   0 1392.26   81.69
  -4  -3   0 1461.85   79.99
  -4  -3   0 1381.16   78.09
   4  -3   0 1423.46   80.69
  -4  -3   0 1276.77   77.89
  -4  -3   0 1250.87   84.99
  -4  -3   0 1326.37   83.89
   4  -3   0 1442.36   79.19
   4  -3   0 1375.26   87.89
   4  -3   0 1385.86   78.69
   4  -3   0 1418.96   78.09
   4  -3   0 1332.57   78.59
   4  -3   0 1345.57   84.79
  -4  -3   0 1319.17   84.09
   4  -3   0 1293.67   85.09
   4  -3   0 1327.17   85.69
   4  -3   0 1372.06   78.79
   4  -3   0 1411.16   78.29
  -4  -3   0 1344.57   87.39
   4  -3   0 1413.76   77.89
   4  -3   0 1348.27   77.89
   4  -3   0 1365.76   85.39
  -4  -3   0 1313.87   80.09
   4  -3   0 1262.67   84.99
  -4  -3   0 1306.17   83.79
   4  -3   0 1379.96   88.69
   4  -3   0 1365.56   78.29
   4  -3   0 1366.66   78.19
   4  -3   0 1364.16   80.19
   4  -3   0 1365.76   78.69
  -4  -3   0 1340.07   86.09
   4  -3   0 1400.16   85.39
  -4  -3   0 1337.07   85.49
   4  -3   0 1406.66   78.89
   4  -3   0 1319.57   88.69
  -4  -3   0 1388.46   84.89
  -4  -3   0 1416.36   86.69
  -4  -3   0 1382.86   85.49
  -4  -3   0 1321.07   78.29
  -4  -3   0 1389.06   79.39
  -4  -3   0 1342.17   79.69
  -4  -3   0 1321.57   84.19
   4  -3   0 1314.97   79.69
   4  -3   0 1407.56   80.19
  -4  -3   0 1305.37   85.39
  -4   3   0 1408.96   80.09
   4   3   0 1419.66   83.49
  -4   3   0 1405.06   85.39
  -4   3   0 1305.97   81.39
   4   3   0 1263.07   85.79
  -4   3   0 1359.36   79.89
  -4   3   0 1323.07   77.99
  -4   3   0 1326.37   84.59
   4   3   0 1407.66   87.39
  -4   3   0 1368.26   79.69
   4   3   0 1403.76   79.19
  -4   3   0 1288.77   78.99
   4   3   0 1334.67   79.59
   4   3   0 1355.66   79.79
   4   3   0 1298.07   81.19
  -4   3   0 1356.26   85.79
  -4   3   0 1406.66   85.19
   4   3   0 1350.96   84.39
  -4   3   0 1283.47   81.59
   4   3   0 1344.47   83.99
   4   3   0 1359.56   86.29
   4   3   0 1467.75   78.99
  -4   3   0 1473.15   81.69
  -4   3   0 1282.77   86.49
   4   3   0 1400.06   78.39
  -4   3   0 1376.26   78.19
  -4   3   0 1330.47   79.59
  -4   3   0 1360.16   80.29
   4   3   0 1445.56   79.39
  -4   3   0 1304.17   87.59
   4   3   0 1309.77   84.59
   4   3   0 1339.37   86.89
  -4   3   0 1260.97   87.99
  -4   3   0 1343.87   79.09
   4   3   0 1369.46   85.79
  -4   3   0 1331.87   84.49
   4   3   0 1201.28   86.79
  -4   3   0 1407.76   81.19
  -4   3   0 1362.16   86.89
   4   3   0 1302.67   85.99
   4   3   0 1345.47   78.19
  -4   3   0 1310.27   79.79
  -4   3   0 1312.17   79.69
  -4   3   0 1339.47   77.99
   4   3   0 1290.57   85.99
  -4   3   0 1329.87   79.99
  -4   3   0 1342.87   85.09
   4   3   0 1451.55   78.79
  -4   3   0 1340.87   80.29
  -4   3   0 1349.16   86.49
   4   3   0 1412.76   86.39
   4   3   0 1375.56   85.59
   4   3   0 1286.07   85.69
  -4   3   0 1345.47   85.89
  -4   3   0 1330.67   80.29
  -4   3   0 1304.97   84.99
   4   3   0 1368.76   80.79
   4   3   0 1294.77   83.69
  -4   3   0 1320.27   80.99
  -4   3   0 1397.46   85.89
   4   3   0 1357.76   84.19
  -4   3   0 1351.36   87.59
   4   3   0 1445.96   85.39
  -4   3   0 1312.47   84.79
   4   3   0 1235.28   87.49
   4   3   0 1258.67   87.19
  -4   3   0 1354.16   77.99
  -5  -3   0  345.47   28.00
  -5  -3   0  352.16   26.20
   5  -3   0  342.67   20.40
   5  -3   0  344.57   22.00
  -5  -3   0  329.17   26.30
  -5  -3   0  339.27   21.50
  -5  -3   0  346.17   29.30
   5  -3   0  348.77   19.30
  -5  -3   0  330.57   20.90
  -5  -3   0  355.56   29.60
   5  -3   0  337.57   29.50
  -5  -3   0  317.97   26.10
  -5  -3   0  359.96   19.60
  -5  -3   0  307.87   29.30
   5  -3   0  333.47   20.30
  -5  -3   0  298.07   28.20
   5  -3   0  322.77   27.00
   5  -3   0  339.17   19.80
  -5  -3   0  358.26   23.90
  -5  -3   0  355.36   21.60
   5  -3   0  331.97   20.70
  -5  -3   0  332.97   27.30
   5  -3   0  340.17   27.00
  -5  -3   0  325.47   27.10
  -5  -3   0  351.86   26.00
   5  -3   0  356.96   26.70
   5  -3   0  322.97   20.10
   5  -3   0  357.66   22.20
   5  -3   0  333.77   19.60
   5  -3   0  339.97   20.20
  -5  -3   0  362.06   28.20
  -5  -3   0  350.56   26.60
   5  -3   0  342.07   20.50
   5  -3   0  333.47   19.90
  -5  -3   0  331.87   23.90
  -5  -3   0  362.36   19.80
  -5  -3   0  376.96   29.10
   5  -3   0  330.67   22.00
   5  -3   0  355.26   30.60
   5  -3   0  333.27   20.30
  -5  -3   0  347.57   26.20
   5  -3   0  331.47   19.00
   5  -3   0  337.67   27.50
  -5  -3   0  332.07   26.30
  -5  -3   0  371.66   28.30
  -5  -3   0  347.27   27.70
  -5  -3   0  352.76   27.30
  -5  -3   0  330.47   19.60
   5  -3   0  343.97   19.60
  -5  -3   0  328.97   26.30
  -5  -3   0  388.86   29.80
  -5  -3   0  322.97   26.40
  -5  -3   0  351.36   19.80
   5   3   0  287.77   27.00
  -5   3   0  300.47   26.40
   5   3   0  310.47   28.10
   5   3   0  327.87   27.20
  -5   3   0  279.57   25.40
  -5   3   0  307.07   23.40
   5   3   0  285.97   21.20
   5   3   0  254.57   27.90
   5   3   0  333.57   25.90
  -5   3   0  285.87   21.40
  -5   3   0  308.07   29.80
   5   3   0  281.47   20.80
  -5   3   0  286.27   23.00
  -5   3   0  281.27   27.00
  -5   3   0  339.57   22.70
   5   3   0  274.07   26.70
  -5   3   0  279.17   22.30
   5   3   0  278.27   21.80
   5   3   0  283.77   26.80
   5   3   0  309.57   19.90
  -5   3   0  304.57   22.10
  -5   3   0  317.07   26.20
   5   3   0  296.97   26.50
  -5   3   0  306.77   25.60
   5   3   0  287.47   21.00
   5   3   0  292.37   27.30
  -5   3   0  307.97   27.10
  -5   3   0  287.87   22.30
  -5   3   0  295.57   21.40
   5   3   0  292.37   19.60
  -5   3   0  317.07   25.90
   5   3   0  285.57   25.60
  -5   3   0  285.67   28.80
  -5   3   0  300.67   21.80
   5   3   0  362.36   28.40
   5   3   0  315.67   29.50
   5   3   0  331.97   26.40
   5   3   0  312.17   29.30
  -5   3   0  290.17   19.00
  -5   3   0  300.07   19.30
   5   3   0  329.67   26.30
  -5   3   0  304.87   21.90
   5   3   0  296.17   26.30
   5   3   0  293.37   24.60
   5   3   0  299.77   25.20
   5   3   0  305.97   20.60
  -5   3   0  295.77   21.30
  -5   3   0  317.77   21.50
  -5   3   0  278.67   26.50
  -5   3   0  285.67   21.40
  -5   3   0  288.87   30.20
  -5   3   0  294.67   21.30
  -5   3   0  276.47   28.00
  -5   3   0  287.07   21.50
  -5   3   0  314.27   22.90
   5   3   0  291.07   20.60
   5   3   0  282.17   27.70
  -5   3   0  303.67   21.30
   6  -3   0  176.48   12.20
  -6  -3   0  165.58   16.00
   6  -3   0  196.38   19.40
   6  -3   0  167.08   11.40
   6  -3   0  171.98   19.30
   6  -3   0  157.68   10.60
  -6  -3   0  136.59   21.90
  -6  -3   0  185.98   11.70
   6  -3   0  177.28   12.50
   6  -3   0  161.78   12.30
  -6  -3   0  174.58   11.40
  -6  -3   0  158.88   17.90
  -6  -3   0  178.58   11.50
  -6  -3   0  174.78   17.50
   6  -3   0  151.68   13.70
   6  -3   0  170.98   18.40
   6  -3   0  181.88   12.20
  -6  -3   0  140.39   26.70
   6  -3   0  155.48   12.10
   6  -3   0  182.08   14.20
   6  -3   0  157.88   12.70
  -6  -3   0  161.98   13.30
  -6  -3   0  187.48   18.30
  -6  -3   0  165.68   11.30
  -6  -3   0  170.18   18.50
   6  -3   0  175.08   12.70
   6  -3   0  182.88   19.60
   6  -3   0  179.58   12.60
   6  -3   0  137.89   17.90
   6  -3   0  191.38   12.00
  -6  -3   0  190.78   27.00
   6  -3   0  172.38   12.10
   6  -3   0  152.18   17.20
  -6  -3   0  198.98   19.30
   6  -3   0  188.28   22.40
  -6  -3   0  161.18   12.80
  -6  -3   0  190.08   11.70
  -6  -3   0  178.88   12.00
   6  -3   0  170.28   11.20
  -6  -3   0  160.48   17.90
  -6  -3   0  211.28   32.70
  -6  -3   0  122.59   26.60
  -6  -3   0  191.68   20.10
   6  -3   0  189.48   27.20
  -6  -3   0  159.68   19.10
   6  -3   0  175.28   11.80
   6  -3   0  186.18   11.90
   6  -3   0  200.88   18.90
   6  -3   0  167.98   11.50
   6  -3   0  179.28   12.40
  -6  -3   0  159.08   13.20
  -6  -3   0  171.18   18.40
   6  -3   0  183.18   12.60
  -6  -3   0  156.28   17.60
  -6  -3   0  177.18   20.60
  -6  -3   0  164.08   15.80
   6  -3   0  160.88   18.90
  -6  -3   0  160.48   20.70
  -6  -3   0  172.48   11.70
  -6  -3   0  207.08   34.40
   6  -3   0  172.88   12.20
   6  -3   0  168.48   12.70
   6  -3   0  155.88   12.00
  -6  -3   0  221.18   36.60
  -6  -3   0  151.18   18.00
  -6  -3   0  169.18   18.10
   6   3   0  199.88   20.40
  -6   3   0  172.58   14.20
   6   3   0  178.78   19.20
   6   3   0  181.58   13.60
   6   3   0  166.58   19.40
   6   3   0  156.18   23.80
   6   3   0  182.18   19.90
  -6   3   0  165.88   17.30
   6   3   0  192.48   13.20
  -6   3   0  206.28   21.30
  -6   3   0  168.98   17.50
  -6   3   0  169.28   14.10
  -6   3   0  177.98   10.70
   6   3   0  172.58   17.40
   6   3   0  183.48   19.90
  -6   3   0  146.99   19.50
   6   3   0  153.08   17.70
  -6   3   0  142.99   21.60
  -6   3   0  175.88   17.30
   6   3   0  182.78   15.10
  -6   3   0  166.78   14.40
   6   3   0  159.58   17.90
   6   3   0  174.08   11.80
   6   3   0  176.28   13.70
  -6   3   0  179.08   14.50
  -6   3   0  179.68   19.20
  -6   3   0  214.78   22.00
  -6   3   0  179.08   17.60
  -6   3   0  168.78   14.10
  -6   3   0  190.18   14.60
  -6   3   0  187.38   14.90
   6   3   0  181.88   17.50
  -6   3   0  163.98   15.10
  -6   3   0  175.58   17.30
   6   3   0  157.98   12.30
   6   3   0  189.18   20.30
   6   3   0  169.98   18.70
  -6   3   0  140.29   13.70
  -6   3   0  157.18   13.90
   6   3   0  175.28   17.40
   6   3   0  190.48   26.10
  -6   3   0  172.88   11.90
  -6   3   0  162.38   14.70
   6   3   0  184.58   12.20
   6   3   0  176.38   11.50
   6   3   0  200.58   19.90
   6   3   0  202.68   14.90
  -6   3   0  186.08   11.20
  -6   3   0  183.68   20.20
   6   3   0  173.28   13.40
   6   3   0  166.08   24.20
  -6   3   0  176.08   12.30
  -6   3   0  189.58   17.90
  -6   3   0  167.68   12.20
   6   3   0  183.48   12.90
   6   3   0  193.08   12.00
  -6   3   0  186.68   16.90
   7  -3   0  532.55   32.10
  -7  -3   0  569.44   43.50
   7  -3   0  528.05   31.60
   7  -3   0  566.24   33.30
   7  -3   0  575.84   32.50
   7  -3   0  546.15   33.40
  -7  -3   0  561.04   41.00
   7  -3   0  471.25   40.70
   7  -3   0  503.35   44.50
   7  -3   0  572.54   32.00
   7  -3   0  537.45   32.00
   7  -3   0  512.85   45.90
  -7  -3   0  510.75   40.00
  -7  -3   0  541.05   31.40
  -7  -3   0  527.15   31.80
  -7  -3   0  563.84   41.70
   7  -3   0  586.54   35.50
  -7  -3   0  530.65   33.20
   7  -3   0  533.65   32.90
  -7  -3   0  570.44   42.60
   7  -3   0  543.75   32.80
  -7  -3   0  550.94   39.70
   7  -3   0  528.45   42.00
  -7  -3   0  543.45   31.60
  -7  -3   0  552.64   31.50
  -7  -3   0  565.24   41.90
   7  -3   0  576.34   33.20
   7  -3   0  537.25   39.40
   7  -3   0  535.05   30.90
   7  -3   0  530.95   31.30
   7  -3   0  549.85   32.10
   7  -3   0  548.55   32.20
   7  -3   0  559.14   32.00
   7  -3   0  535.85   33.20
  -7  -3   0  500.85   40.40
  -7  -3   0  516.65   34.80
   7  -3   0  541.25   31.00
   7  -3   0  543.35   32.10
  -7  -3   0  559.54   40.50
  -7  -3   0  532.65   44.60
  -7  -3   0  592.54   32.00
  -7  -3   0  548.25   40.60
  -7  -3   0  530.85   40.80
  -7  -3   0  496.35   39.90
   7  -3   0  556.14   35.10
   7  -3   0  531.75   32.40
   7  -3   0  538.75   39.70
  -7  -3   0  510.25   43.80
  -7  -3   0  571.84   44.40
  -7  -3   0  478.45   44.20
  -7  -3   0  540.95   42.30
  -7  -3   0  552.64   40.20
  -7  -3   0  472.45   40.80
   7  -3   0  506.35   40.70
  -7  -3   0  557.74   42.00
  -7  -3   0  563.64   45.40
  -7  -3   0  553.14   31.40
  -7  -3   0  546.05   31.20
   7  -3   0  592.14   41.40
   7  -3   0  569.54   31.50
  -7  -3   0  586.74   41.60
   7  -3   0  546.45   32.80
   7  -3   0  559.14   31.20
   7  -3   0  575.64   33.00
   7   3   0  511.55   31.40
   7   3   0  482.55   38.10
   7   3   0  511.75   32.90
  -7   3   0  494.65   39.00
  -7   3   0  447.66   41.70
   7   3   0  526.65   32.20
   7   3   0  497.95   33.90
  -7   3   0  468.55   35.30
  -7   3   0  487.65   38.10
  -7   3   0  468.75   37.90
   7   3   0  489.95   32.00
   7   3   0  479.05   39.70
   7   3   0  525.75   39.10
  -7   3   0  497.95   37.80
  -7   3   0  502.55   30.80
  -7   3   0  483.95   34.50
  -7   3   0  540.95   37.10
   7   3   0  505.95   31.80
  -7   3   0  464.85   41.00
  -7   3   0  501.75   35.30
   7   3   0  495.75   32.90
   7   3   0  502.45   36.20
   7   3   0  531.95   42.10
   7   3   0  517.05   41.20
   7   3   0  494.75   41.40
  -7   3   0  468.25   35.20
  -7   3   0  495.85   33.20
  -7   3   0  505.55   35.10
  -7   3   0  469.35   32.30
  -7   3   0  505.85   33.10
  -7   3   0  515.35   35.30
  -7   3   0  450.65   37.60
  -7   3   0  526.15   32.30
  -7   3   0  489.05   35.20
  -7   3   0  468.95   35.10
   7   3   0  484.25   41.40
  -7   3   0  499.45   32.90
   7   3   0  495.55   40.40
   7   3   0  530.15   35.10
  -7   3   0  436.26   39.60
   7   3   0  499.65   33.70
   7   3   0  517.95   31.90
   7   3   0  548.35   39.70
  -7   3   0  525.15   35.00
   7   3   0  484.45   43.30
   7   3   0  483.55   35.90
  -7   3   0  500.55   39.20
  -7   3   0  468.75   32.50
   7   3   0  460.05   39.50
   7   3   0  516.65   33.20
   7   3   0  524.25   41.60
   7   3   0  502.95   32.00
  -7   3   0  464.85   37.60
   7   3   0  472.15   31.70
   7   3   0  524.95   39.90
   7   3   0  510.15   32.60
   7   3   0  451.65   42.90
   7   3   0  470.35   41.00
   7   3   0  493.75   35.40
   7   3   0  471.95   39.70
   7   3   0  471.85   33.40
  -7   3   0  504.25   35.60
  -7   3   0  469.35   32.10
  -7   3   0  452.45   41.50
   7   3   0  473.75   40.50
  -8  -3   0  186.28   15.30
   8  -3   0  178.38   14.80
   8  -3   0  173.48   14.50
   8  -3   0  188.38   12.40
  -8  -3   0  206.48   21.50
   8  -3   0  191.38   15.00
   8  -3   0  196.58   12.90
  -8  -3   0  211.58   31.20
  -8  -3   0  194.78   13.30
   8  -3   0  192.38   31.30
  -8  -3   0  202.58   12.90
   8  -3   0  188.28   22.50
   8  -3   0  210.58   22.30
  -8  -3   0  179.48   12.90
  -8  -3   0  178.88   27.70
  -8  -3   0  184.18   20.60
   8  -3   0  185.88   14.80
  -8  -3   0  191.28   13.50
   8  -3   0  207.68   32.30
   8  -3   0  204.18   14.70
  -8  -3   0  202.68   21.90
  -8  -3   0  189.28   22.40
  -8  -3   0  204.48   13.10
  -8  -3   0  204.78   12.90
  -8  -3   0  182.78   15.30
   8  -3   0  187.38   14.20
   8  -3   0  182.08   13.10
   8  -3   0  202.28   20.90
   8  -3   0  185.08   12.30
   8  -3   0  181.88   16.40
  -8  -3   0  221.88   26.30
   8  -3   0  178.38   19.80
  -8  -3   0  181.08   13.30
   8  -3   0  184.28   13.60
   8  -3   0  208.78   15.00
   8  -3   0  175.88   14.40
   8  -3   0  194.68   14.00
  -8  -3   0  202.08   23.10
  -8  -3   0  175.38   21.80
  -8  -3   0  189.48   22.50
  -8  -3   0  205.08   22.00
  -8  -3   0  190.48   21.70
  -8  -3   0  210.08   21.80
  -8  -3   0  202.78   15.20
   8  -3   0  215.38   23.10
   8  -3   0  176.78   12.70
  -8  -3   0  217.18   24.60
  -8  -3   0  189.68   20.80
   8  -3   0  244.28   31.50
   8  -3   0  195.78   14.90
   8  -3   0  187.48   15.20
   8  -3   0  189.88   16.70
  -8  -3   0  171.18   21.20
   8  -3   0  186.08   12.80
   8  -3   0  186.88   14.60
   8   3   0  212.18   16.30
   8   3   0  182.78   20.80
   8   3   0  226.48   18.30
   8   3   0  230.38   24.70
  -8   3   0  168.18   13.90
  -8   3   0  214.98   25.50
   8   3   0  208.88   13.80
   8   3   0  196.08   22.30
  -8   3   0  191.88   17.80
  -8   3   0  193.38   12.20
   8   3   0  209.88   21.10
   8   3   0  212.48   17.20
  -8   3   0  169.68   20.80
  -8   3   0  204.28   17.90
   8   3   0  212.38   22.30
  -8   3   0  193.38   17.80
  -8   3   0  201.88   17.90
   8   3   0  188.38   28.20
   8   3   0  212.38   16.80
   8   3   0  192.58   14.70
  -8   3   0  190.58   17.00
  -8   3   0  212.58   19.60
  -8   3   0  197.38   21.80
   8   3   0  222.48   24.20
  -8   3   0  180.48   22.90
   8   3   0  174.98   21.30
   8   3   0  185.08   15.60
   8   3   0  188.98   14.00
   8   3   0  195.98   13.80
  -8   3   0  203.38   18.10
   8   3   0  193.48   14.80
  -8   3   0  186.88   12.30
   8   3   0  201.08   22.60
   8   3   0  185.48   15.60
   8   3   0  197.78   15.10
  -8   3   0  201.98   25.10
   8   3   0  196.38   13.30
  -8   3   0  197.48   18.50
   8   3   0  225.28   26.80
  -8   3   0  196.68   14.20
  -8   3   0  190.48   20.60
  -8   3   0  197.78   12.10
  -8   3   0  194.78   17.90
  -8   3   0  181.48   17.00
   8   3   0  148.59   25.10
  -8   3   0  183.38   17.60
  -8   3   0  208.68   23.00
  -8   3   0  191.18   13.80
  -8   3   0  182.68   17.10
   8   3   0  207.38   15.30
   8   3   0  183.88   21.30
   8   3   0  219.48   24.50
   8   3   0  205.68   16.90
  -8   3   0  215.28   19.00
   8   3   0  211.28   23.30
  -9  -3   0  125.39   21.50
   9  -3   0  185.18   14.90
  -9  -3   0  169.28   21.50
   9  -3   0  178.18   15.10
   9  -3   0  197.98   34.90
   9  -3   0  196.28   14.20
   9  -3   0  178.58   14.40
  -9  -3   0  184.18   12.80
  -9  -3   0  189.98   21.80
  -9  -3   0  176.98   30.30
   9  -3   0  162.38   11.90
   9  -3   0  171.18   12.60
  -9  -3   0  122.99   22.80
   9  -3   0  176.48   16.70
  -9  -3   0  177.38   21.50
   9  -3   0  167.08   12.70
   9  -3   0  201.48   27.80
   9  -3   0  165.98   12.00
  -9  -3   0  173.38   12.80
  -9  -3   0  181.08   12.50
  -9  -3   0  172.38   15.40
  -9  -3   0  184.28   13.20
  -9  -3   0  210.38   24.50
  -9  -3   0  182.18   31.60
   9  -3   0  172.98   13.80
  -9  -3   0  172.58   22.10
  -9  -3   0  138.79   24.10
   9  -3   0  185.88   12.80
   9  -3   0  193.58   13.20
  -9  -3   0  178.28   15.50
  -9  -3   0  171.58   27.30
   9  -3   0  180.58   15.00
   9  -3   0  175.38   13.60
  -9  -3   0  178.38   21.00
   9  -3   0  167.88   28.60
  -9  -3   0  184.98   13.30
  -9  -3   0  175.28   26.70
  -9  -3   0  188.88   24.00
   9  -3   0  171.78   26.50
   9  -3   0  173.28   26.70
   9  -3   0  170.48   14.80
   9  -3   0  165.78   13.20
  -9  -3   0  191.98   26.80
  -9  -3   0  189.58   23.10
   9  -3   0  180.88   16.90
   9  -3   0  194.58   15.80
   9  -3   0  160.28   14.40
  -9  -3   0  186.38   15.20
   9  -3   0  188.88   13.90
   9  -3   0  198.08   28.00
   9  -3   0  164.18   15.10
  -9  -3   0  175.68   22.40
  -9  -3   0  163.68   22.90
  -9  -3   0  186.88   13.40
  -9   3   0  219.68   17.50
   9   3   0  184.08   19.10
   9   3   0  196.58   24.90
   9   3   0  224.28   23.60
   9   3   0  186.18   22.90
  -9   3   0  186.48   20.10
  -9   3   0  177.88   18.20
  -9   3   0  166.38   21.00
  -9   3   0  220.58   27.80
   9   3   0  192.38   13.90
   9   3   0  202.68   22.20
  -9   3   0  204.98   14.50
   9   3   0  187.48   22.60
   9   3   0  223.38   31.30
  -9   3   0  210.38   24.50
   9   3   0  194.78   22.20
   9   3   0  205.48   16.80
  -9   3   0  193.68   12.00
  -9   3   0  194.78   18.90
  -9   3   0  181.88   14.10
   9   3   0  195.88   23.40
   9   3   0  197.78   16.20
   9   3   0  186.38   14.90
   9   3   0  215.28   22.00
  -9   3   0  206.28   13.00
   9   3   0  257.57   39.50
  -9   3   0  204.58   29.80
  -9   3   0  204.38   31.40
  -9   3   0  201.88   12.20
  -9   3   0  209.28   19.30
  -9   3   0  210.98   18.60
  -9   3   0  237.68   20.30
   9   3   0  218.58   36.30
   9   3   0  200.28   15.30
  -9   3   0  197.48   14.00
   9   3   0  221.78   16.80
   9   3   0  182.48   26.30
  -9   3   0  188.68   23.90
   9   3   0  222.68   31.20
   9   3   0  209.68   15.60
   9   3   0  170.18   17.40
   9   3   0  198.38   17.10
   9   3   0  211.28   13.40
   9   3   0  209.88   20.00
   9   3   0  198.38   27.10
   9   3   0  203.48   15.60
  10  -3   0   21.00    4.30
 -10  -3   0   11.30    3.50
 -10  -3   0    5.30    8.20
 -10  -3   0   14.00    5.60
  10  -3   0   17.30    4.30
 -10  -3   0   18.40   10.30
  10  -3   0   14.20    3.90
  10  -3   0   14.10    4.70
  10  -3   0   16.30    2.70
  10  -3   0   13.30    3.40
  10  -3   0   32.80   15.80
  10  -3   0   17.40    5.50
  10  -3   0   15.50    6.90
  10  -3   0   17.70    2.80
 -10  -3   0   14.40    4.00
 -10  -3   0   10.00    7.80
  10  -3   0   12.20    4.70
  10  -3   0   11.60    7.60
 -10  -3   0   12.90    3.10
 -10  -3   0   15.50    3.30
 -10  -3   0    7.00    8.70
  10  -3   0   11.20    8.00
 -10  -3   0   17.80    9.40
 -10  -3   0    9.50    7.70
 -10  -3   0   10.20    9.40
 -10  -3   0   20.20   11.20
  10  -3   0   11.50    6.20
  10  -3   0   11.90    5.80
  10  -3   0   12.20    4.50
  10  -3   0   13.60   12.20
 -10  -3   0   17.60   10.80
 -10  -3   0    8.00   14.10
 -10  -3   0    9.40    9.80
  10  -3   0   16.90    3.60
 -10  -3   0   15.60    5.70
 -10  -3   0   16.20    4.20
 -10  -3   0   18.10    4.10
 -10  -3   0   15.60   10.00
  10  -3   0   11.80    4.00
  10  -3   0   20.40   10.20
  10  -3   0   17.90    5.60
 -10  -3   0   14.90    5.60
  10  -3   0    9.70    4.40
  10  -3   0   15.50   10.50
 -10  -3   0   38.30   13.00
 -10  -3   0   21.10   12.20
 -10  -3   0    6.20    8.10
 -10  -3   0   22.10   12.20
  10  -3   0   16.90    6.70
 -10  -3   0    6.10   10.00
  10  -3   0   15.20    5.70
  10  -3   0   13.50    4.90
 -10  -3   0   15.50   13.60
  10  -3   0   16.50    4.50
  10   3   0    5.90    7.00
 -10   3   0    5.90   11.50
 -10   3   0    1.30    6.00
  10   3   0    6.10    4.20
  10   3   0   11.50    8.70
 -10   3   0   12.70    6.70
  10   3   0   11.90    3.40
  10   3   0    5.80    4.60
  10   3   0   10.70    4.40
  10   3   0   15.10    9.50
 -10   3   0   11.50   11.10
 -10   3   0    7.60    3.30
  10   3   0    6.20    9.20
  10   3   0   11.60    5.90
 -10   3   0   16.40    7.60
  10   3   0   19.90   10.10
  10   3   0   23.80   13.30
 -10   3   0    6.00    6.90
 -10   3   0   25.20   10.50
 -10   3   0   11.30    2.50
  10   3   0   16.10   10.30
  10   3   0   11.10    5.40
 -10   3   0   13.70    7.10
  10   3   0   12.70    7.20
 -10   3   0    5.50    2.30
 -10   3   0   12.70    6.30
 -10   3   0   15.10   10.00
 -10   3   0    8.00    6.10
 -10   3   0   -4.30    6.00
  10   3   0    6.40    9.60
 -10   3   0    9.50    4.00
  10   3   0    7.10    3.80
  10   3   0   12.10    7.10
 -10   3   0   10.60    3.30
 -10   3   0   13.00    9.50
 -10   3   0    9.50   11.60
  10   3   0   13.10    9.80
  10   3   0   10.20    5.30
 -10   3   0   21.20   11.10
  10   3   0   11.70    5.10
  10   3   0    9.20    2.90
 -10   3   0    0.00    7.90
  10   3   0   -2.20    7.40
 -10   3   0   16.60    7.70
 -10   3   0   10.90    4.20
  10   3   0    2.70    7.90
  10   3   0    9.80    3.60
  10   3   0   12.30    8.80
  11  -3   0   29.90    6.70
  11  -3   0   22.60    3.10
  11  -3   0   17.60    6.00
 -11  -3   0   25.40   15.80
  11  -3   0   21.50    5.60
  11  -3   0   35.40   17.60
  11  -3   0   18.30    5.70
 -11  -3   0   27.80   12.80
 -11  -3   0   24.50   15.30
  11  -3   0   24.60    4.50
  11  -3   0   23.00    6.00
 -11  -3   0   28.30   12.50
 -11  -3   0   24.70   12.00
  11  -3   0   38.10   14.20
  11  -3   0   15.20    4.10
 -11  -3   0   34.10    7.40
 -11  -3   0   21.70    3.50
 -11  -3   0   35.80   13.40
 -11  -3   0   16.70   16.40
 -11  -3   0   26.50    6.30
  11  -3   0   19.30   11.30
  11  -3   0   23.70    7.50
 -11  -3   0   29.70    5.20
  11  -3   0   23.00    5.80
  11  -3   0   25.80    4.70
  11  -3   0   19.50    5.30
 -11  -3   0   31.50   13.90
 -11  -3   0   27.60    4.80
 -11  -3   0   24.30    5.30
  11  -3   0   25.60    5.20
 -11  -3   0   39.00   20.40
 -11  -3   0   17.00   10.50
  11  -3   0   26.90    3.30
 -11  -3   0   21.20   12.60
 -11  -3   0   12.20    9.30
 -11  -3   0   27.00    5.50
  11  -3   0   17.60    4.60
 -11  -3   0   33.70   12.80
 -11  -3   0   28.90   15.20
  11  -3   0   12.50   10.30
 -11  -3   0   20.10    3.90
  11  -3   0   42.60   10.00
  11  -3   0   25.30   13.10
 -11  -3   0   26.00    6.60
  11  -3   0   16.40    6.00
 -11  -3   0   43.00   14.60
  11  -3   0   27.10   12.90
  11   3   0   28.30    7.50
  11   3   0   21.20    6.30
  11   3   0   27.10   12.50
 -11   3   0   19.00    5.50
  11   3   0   11.00   11.00
  11   3   0   16.90    9.90
  11   3   0   16.60    6.50
 -11   3   0   16.10   13.50
  11   3   0   34.70   13.10
  11   3   0   41.60   10.40
  11   3   0   33.20   11.30
 -11   3   0   10.10   11.70
 -11   3   0   24.10   12.40
  11   3   0   17.40    7.70
  11   3   0   36.10    8.60
  11   3   0   18.10   10.90
 -11   3   0   50.79   15.80
 -11   3   0   22.40    8.20
 -11   3   0   30.10   11.60
 -11   3   0   32.20    9.60
 -11   3   0   14.50    9.40
 -11   3   0   17.50    9.90
  11   3   0   22.40    5.70
  11   3   0   17.70   12.50
  11   3   0   25.50    9.60
  11   3   0   20.10   11.70
 -11   3   0   13.20    8.50
  11   3   0   16.70   12.70
  11   3   0   28.40   10.10
 -11   3   0   22.10    4.30
 -11   3   0   16.50   11.90
 -11   3   0   31.20   10.60
  11   3   0   36.80    9.10
  11   3   0   20.00    6.00
  11   3   0   28.30   11.70
  11   3   0   14.70   10.80
 -11   3   0   24.50    3.80
 -11   3   0   26.50    3.60
  11   3   0   21.20    4.10
  11   3   0   22.80    4.50
  11   3   0   27.70    7.10
  11   3   0   24.60    5.20
 -11   3   0   30.70    8.80
 -11   3   0   11.00    7.10
 -11   3   0   20.70    5.20
 -11   3   0   25.70   12.20
  11   3   0   22.20   11.90
 -11   3   0   37.00   11.20
 -11   3   0   18.80    5.30
  12  -3   0   -6.20    9.30
  12  -3   0    3.40    3.80
 -12  -3   0    3.60    5.30
 -12  -3   0   -2.90    4.60
 -12  -3   0   -4.50   10.50
 -12  -3   0    3.20    9.50
  12  -3   0    3.50    5.10
  12  -3   0   -2.70    9.40
  12  -3   0    1.40    4.60
 -12  -3   0   -2.10    7.90
  12  -3   0   -0.20    2.60
 -12  -3   0   15.80   11.00
 -12  -3   0    6.40   20.60
  12  -3   0    3.40    4.10
  12  -3   0    2.20    5.00
 -12  -3   0    0.10    3.20
 -12  -3   0   19.50   14.20
 -12  -3   0   -9.00    8.60
  12  -3   0    4.20    3.60
  12  -3   0   -1.30    2.30
 -12  -3   0    1.60    5.10
 -12  -3   0   24.30   24.80
  12  -3   0    0.30    3.70
  12  -3   0   15.00   13.40
  12  -3   0   -9.70    6.50
  12  -3   0   -1.40    4.10
 -12  -3   0    0.60    2.80
  12  -3   0    1.10    4.00
 -12  -3   0   -0.70    2.00
  12  -3   0   16.70   12.70
  12  -3   0    0.80    4.80
 -12  -3   0   -2.20    3.50
 -12  -3   0   -0.60    3.20
 -12  -3   0   -0.80    7.60
 -12  -3   0    8.60   11.80
  12  -3   0    1.00    4.80
  12  -3   0    0.10    3.40
 -12  -3   0    6.00   12.00
 -12  -3   0  -17.40    7.50
 -12  -3   0    0.10   11.80
  12  -3   0   10.00   11.10
  12  -3   0    8.00    5.80
  12   3   0    1.30    2.50
  12   3   0  -10.30   13.10
  12   3   0   -1.80    6.60
 -12   3   0    0.70    9.90
 -12   3   0   18.30   13.90
  12   3   0    2.90    5.30
 -12   3   0    7.90    9.30
  12   3   0    0.50    4.80
 -12   3   0    2.30    7.10
  12   3   0    3.40    4.40
 -12   3   0    9.90   10.90
 -12   3   0   17.00   13.10
  12   3   0    0.30    4.30
 -12   3   0   -3.80   13.60
  12   3   0    2.00    4.10
 -12   3   0   -0.20    9.70
 -12   3   0    5.80    4.10
 -12   3   0    5.70    9.50
 -12   3   0    1.10    4.10
 -12   3   0   -5.30    8.40
  12   3   0   -2.30    2.40
  12   3   0    1.00    5.20
  12   3   0    3.10    3.50
  12   3   0   13.70   14.60
  12   3   0    2.40   10.10
  12   3   0   25.20   17.20
  12   3   0   -2.00    9.10
 -12   3   0   -6.70   10.50
  12   3   0   -7.40    8.80
 -12   3   0   -2.50    5.30
  12   3   0   -1.50    3.00
  12   3   0    9.10    6.60
 -12   3   0   -8.40   11.20
 -12   3   0   -1.00    6.70
  12   3   0    4.20    4.70
  12   3   0    5.40   13.90
  12   3   0   17.80   12.00
 -12   3   0    1.00    3.60
  12   3   0    9.10   11.30
 -12   3   0    0.70    3.20
  12   3   0    1.00    5.70
 -12   3   0    4.70    6.90
  12   3   0    9.60   15.90
  12   3   0    7.60   13.10
  12   3   0    2.60    5.90
 -12   3   0    9.10   10.20
  12   3   0    0.50    5.60
  12   3   0    3.40    7.70
  12   3   0    9.70   14.40
  13  -3   0   23.30   13.60
  13  -3   0   44.00   18.90
  13  -3   0   30.80    5.20
 -13  -3   0   27.90    6.00
 -13  -3   0   29.60    6.20
 -13  -3   0   39.40    9.00
  13  -3   0   22.30   13.20
  13  -3   0   40.90    8.90
  13  -3   0   35.50    8.50
 -13  -3   0   58.09   17.20
 -13  -3   0   19.60   16.00
 -13  -3   0   19.40   12.70
 -13  -3   0   33.70   16.40
 -13  -3   0   20.60    8.00
 -13  -3   0   41.20   19.80
 -13  -3   0   27.80   13.80
  13  -3   0   47.90   15.00
 -13  -3   0   33.40   16.90
  13  -3   0   26.20    6.90
 -13  -3   0   37.90   14.80
 -13  -3   0   52.59   16.50
 -13  -3   0   44.30    9.80
 -13  -3   0   67.89   21.10
  13  -3   0   37.80    7.80
  13  -3   0   35.50    8.80
  13  -3   0   36.70   16.90
  13  -3   0   47.00   20.40
  13  -3   0   30.30    6.30
 -13  -3   0   23.40    5.30
 -13  -3   0   42.90   17.90
  13  -3   0   35.30   10.40
 -13  -3   0   35.20   14.50
 -13  -3   0   37.50    5.70
  13  -3   0   37.90    7.60
 -13  -3   0   33.20    4.10
  13  -3   0   42.10   11.90
  13  -3   0   36.20   16.80
 -13   3   0   18.70    6.50
 -13   3   0   24.10   15.60
 -13   3   0   11.50    4.60
  13   3   0   17.40    8.00
 -13   3   0   30.60   11.50
 -13   3   0    0.90   16.50
 -13   3   0   40.60   17.40
  13   3   0   15.00    7.00
  13   3   0   22.80    9.20
 -13   3   0   21.40    6.50
  13   3   0   18.60    6.10
  13   3   0   12.70   12.50
 -13   3   0   26.30   19.00
 -13   3   0    1.80   11.80
  13   3   0    9.40    7.10
  13   3   0    4.70   13.30
 -13   3   0   20.70   10.70
  13   3   0   20.70    8.80
 -13   3   0   10.40   14.80
 -13   3   0   14.20   14.20
  13   3   0   29.70   13.40
 -13   3   0   13.20    9.10
  13   3   0  -21.70   14.30
  13   3   0   26.40    9.40
  13   3   0   13.50    4.80
 -13   3   0   16.60    4.10
 -13   3   0   21.00    6.20
  13   3   0   14.20    8.00
 -13   3   0   14.30    3.90
 -13   3   0   36.60   12.00
 -13   3   0   40.10   20.40
  13   3   0   18.10    6.90
  13   3   0   29.60   13.30
  13   3   0   17.70    7.80
  13   3   0   12.40    5.80
  13   3   0   18.80    4.30
  13   3   0   12.00    9.90
  13   3   0   21.80    5.50
  13   3   0   16.80    5.70
  13   3   0    6.60    6.00
  13   3   0   19.20   16.60
  13   3   0   22.40    4.40
  13   3   0    3.90   15.30
 -13   3   0   25.50   13.10
  13   3   0    2.30   12.80
 -13   3   0    6.10    8.60
  14  -3   0    7.80    7.10
  14  -3   0   21.40   14.90
 -14  -3   0    6.20    8.10
 -14  -3   0    9.00    6.40
 -14  -3   0   -7.20   16.50
 -14  -3   0    8.10    5.40
  14  -3   0    7.40    6.70
  14  -3   0    4.80    3.50
  14  -3   0    7.10    9.20
 -14  -3   0   15.40    4.90
 -14  -3   0   25.60   14.60
 -14  -3   0    7.40   13.40
  14  -3   0    5.90    6.60
 -14  -3   0    6.60    5.80
 -14  -3   0    8.70    8.60
 -14  -3   0   20.30   17.00
  14  -3   0    6.20   14.60
 -14  -3   0   21.00   14.00
 -14  -3   0   -5.40   12.30
  14  -3   0   14.60   20.30
  14  -3   0    7.90    3.80
  14  -3   0   10.70    5.60
 -14  -3   0    5.20   10.60
  14  -3   0    8.30    6.80
 -14  -3   0   23.20   15.30
  14  -3   0   10.90    6.00
  14  -3   0   12.70    7.60
 -14  -3   0    4.20   10.50
  14  -3   0    8.20    7.50
  14  -3   0   10.00   13.90
  14  -3   0   -0.30   13.60
  14  -3   0    7.50    5.20
  14  -3   0    2.80   15.00
 -14  -3   0    2.50    7.90
 -14  -3   0   29.10   13.80
 -14   3   0   21.70   14.80
 -14   3   0   30.50   15.80
  14   3   0   16.80    8.10
 -14   3   0   14.20    5.20
 -14   3   0   14.80    6.00
  14   3   0   15.50   10.00
 -14   3   0   18.90   13.80
  14   3   0   21.30    9.30
 -14   3   0   12.50    7.70
 -14   3   0    0.40   10.70
 -14   3   0   19.90   19.10
  14   3   0   -0.40   13.00
  14   3   0   14.60    7.80
  14   3   0   11.70    6.10
  14   3   0   19.50    5.00
  14   3   0   11.30    4.60
 -14   3   0   24.10   18.60
 -14   3   0   19.00   18.40
  14   3   0   18.00   15.10
  14   3   0    3.50    8.40
 -14   3   0    0.60    9.70
  14   3   0   14.80    8.60
 -14   3   0   13.50    7.20
  14   3   0   13.80   16.40
  14   3   0   -8.20   12.90
  14   3   0    2.30   17.90
 -14   3   0   18.00    7.30
  14   3   0   15.60    7.30
  14   3   0   17.00    6.80
 -14   3   0   32.50   21.90
 -14   3   0   15.90    4.90
 -14   3   0    1.70    9.70
  14   3   0   33.10   20.20
  14   3   0   26.20   15.50
  14   3   0    8.70    5.30
 -14   3   0    6.20   12.90
  14   3   0   15.90    6.90
  14   3   0   12.10    8.20
  14   3   0   20.50   17.50
  14   3   0   18.20    8.40
 -14   3   0   23.60   11.60
   0  -4   0 2561.34  147.39
   0  -4   0 2554.54  145.89
   0  -4   0 2487.15  145.79
   0  -4   0 2616.24  143.59
   0  -4   0 2582.14  149.09
   0  -4   0 2526.35  145.59
   0  -4   0 2561.14  147.59
   0  -4   0 2579.34  146.69
   0  -4   0 2497.65  145.39
   0  -4   0 2452.05  150.98
   0  -4   0 2508.55  146.39
   0  -4   0 2633.04  151.48
   0  -4   0 2626.74  146.79
   0  -4   0 2494.35  147.79
   0  -4   0 2541.65  145.99
   0  -4   0 2480.95  145.69
   0  -4   0 2536.35  147.79
   0  -4   0 2690.43  143.79
   0  -4   0 2522.95  151.68
   0  -4   0 2616.14  150.48
   0  -4   0 2485.75  146.79
   0  -4   0 2568.54  143.19
   0  -4   0 2523.85  143.19
   0  -4   0 2502.55  143.79
   0  -4   0 2538.75  146.79
   0   4   0 2438.96  144.69
   0   4   0 2539.85  151.28
   0   4   0 2300.07  150.08
   0   4   0 2529.45  148.89
   0   4   0 2437.16  145.39
   0   4   0 2486.45  147.19
   0   4   0 2484.35  146.39
   0   4   0 2354.46  150.18
   0   4   0 2449.05  147.99
   0   4   0 2452.15  147.89
   0   4   0 2429.36  149.49
   0   4   0 2445.46  146.49
   0   4   0 2435.46  143.09
   0   4   0 2465.95  147.99
   0   4   0 2490.45  146.99
   0   4   0 2416.06  149.79
   0   4   0 2387.16  148.99
   0   4   0 2528.85  143.29
   0   4   0 2475.55  147.69
   0   4   0 2451.05  148.09
   0   4   0 2467.15  149.29
   0   4   0 2583.74  146.49
   0   4   0 2622.84  147.99
   0   4   0 2521.35  152.68
   0   4   0 2306.57  144.99
   0   4   0 2494.05  147.99
   0   4   0 2462.65  145.79
   0   4   0 2581.84  148.19
   0   4   0 2424.46  151.08
   1  -4   0   38.10    5.40
  -1  -4   0   46.30    9.50
   1  -4   0   39.40    7.10
   1  -4   0   36.90    8.10
   1  -4   0   33.50    3.50
   1  -4   0   41.40    5.60
  -1  -4   0   51.09    8.50
  -1  -4   0   37.30    6.70
  -1  -4   0   39.60    3.80
   1  -4   0   30.70    8.10
   1  -4   0   39.30    3.70
   1  -4   0   38.30    3.50
   1  -4   0   35.50    4.10
  -1  -4   0   50.19    7.70
  -1  -4   0   24.00    6.40
   1  -4   0   36.30    3.80
   1  -4   0   43.00    6.00
   1  -4   0   40.50    4.30
  -1  -4   0   33.10    6.30
  -1  -4   0   39.40    7.20
   1  -4   0   39.30    6.10
   1  -4   0   38.00    2.70
  -1  -4   0   46.20    7.90
   1  -4   0   36.50    6.50
  -1  -4   0   43.10    6.90
   1  -4   0   37.10    3.60
  -1  -4   0   39.10   10.00
   1  -4   0   37.80    2.50
   1  -4   0   48.20    8.70
  -1  -4   0   56.39   10.60
  -1  -4   0   46.70    6.50
   1  -4   0   58.49    8.30
   1  -4   0   38.20    2.90
  -1  -4   0   43.00    6.70
   1  -4   0   39.90    8.80
  -1  -4   0   35.10    3.40
   1  -4   0   32.50    7.40
   1  -4   0   36.20    2.50
   1  -4   0   52.09    7.40
  -1  -4   0   28.30    4.80
  -1  -4   0   36.60    3.90
  -1  -4   0   31.10    5.70
  -1  -4   0   42.30    3.70
   1  -4   0   36.20    5.30
   1  -4   0   34.90    3.60
  -1  -4   0   40.40    6.30
   1  -4   0   38.40   11.30
   1  -4   0   36.50    3.80
   1  -4   0   41.20    6.50
   1  -4   0   39.60    8.10
   1  -4   0   37.80    3.80
   1  -4   0   41.00    6.10
   1  -4   0   39.20    6.10
  -1  -4   0   37.80    5.70
  -1  -4   0   35.10    8.80
  -1  -4   0   35.60    8.80
   1  -4   0   40.70    4.20
  -1  -4   0   36.20    3.90
  -1  -4   0   36.50    6.80
  -1  -4   0   40.50    7.20
   1  -4   0   42.00    6.80
   1  -4   0   30.60    4.70
  -1  -4   0   33.90    3.50
  -1  -4   0   43.40    9.40
  -1  -4   0   37.80    8.90
   1  -4   0   34.90    3.90
   1  -4   0   45.00   10.40
  -1  -4   0   43.60    8.60
   1  -4   0   47.40    7.40
  -1  -4   0   42.00    3.30
   1  -4   0   36.50    6.90
   1   4   0   23.80    7.30
  -1   4   0   17.50    6.60
  -1   4   0   15.50    7.60
   1   4   0   19.80    5.80
   1   4   0   20.90    6.80
  -1   4   0   24.40    7.40
   1   4   0   16.90    6.20
  -1   4   0   20.30    6.30
   1   4   0   20.80    6.40
   1   4   0   29.70    7.80
   1   4   0   22.50    5.80
  -1   4   0   34.30   10.00
   1   4   0   21.00    6.30
  -1   4   0   23.70    6.00
   2  -4   0   76.79    5.00
   2  -4   0   66.99    6.30
  -2  -4   0   56.39    9.60
  -2  -4   0   72.19    6.60
  -2  -4   0   76.59    6.30
  -2  -4   0   68.09   10.20
   2  -4   0   75.69   10.90
   2  -4   0   58.79   12.30
  -2  -4   0   80.79    6.10
  -2  -4   0   77.89    5.90
  -2  -4   0   63.19    7.90
   2  -4   0   74.59    7.20
   2  -4   0   77.39   14.70
  -2  -4   0   87.19   12.80
   2  -4   0   59.09    9.20
  -2  -4   0   89.19   12.40
  -2  -4   0   85.29   11.10
  -2  -4   0   66.19   10.90
   2  -4   0   74.79   11.30
   2  -4   0   65.79    6.20
   2  -4   0   59.49   11.30
  -2  -4   0   71.09    6.50
   2  -4   0   81.19    7.20
   2  -4   0   66.69    6.20
  -2  -4   0   81.19    5.70
  -2  -4   0   77.19   12.50
   2  -4   0   75.49    5.50
   2  -4   0   85.39   14.60
   2  -4   0   57.09   12.40
   2  -4   0   76.19    4.70
  -2  -4   0   81.69    8.20
  -2  -4   0   69.29    5.30
  -2  -4   0   66.29    9.60
  -2  -4   0   79.69   11.50
   2  -4   0   76.29    6.10
  -2  -4   0   85.29   12.30
  -2  -4   0   63.99   10.10
   2  -4   0   79.79    6.30
  -2  -4   0   98.39   14.40
   2  -4   0   59.69    9.20
   2  -4   0   82.39   10.20
  -2  -4   0   90.59   12.90
  -2  -4   0   54.09    9.00
   2  -4   0   75.59    6.60
   2  -4   0   69.39    4.70
  -2  -4   0   71.19   11.60
  -2  -4   0   77.89    9.00
   2  -4   0   81.79    6.30
   2  -4   0   76.29   10.70
   2  -4   0   70.29    5.70
   2  -4   0   79.19    6.60
  -2  -4   0   74.49   13.70
   2  -4   0   77.89    5.80
  -2  -4   0   81.89    9.20
   2  -4   0   73.29    5.50
  -2  -4   0  116.39   15.30
   2  -4   0   69.89    5.70
  -2  -4   0   75.99    5.70
   2  -4   0   70.29    6.20
  -2   4   0   40.00   10.50
   2   4   0   48.70    9.00
  -2   4   0   55.29   11.80
   2   4   0   51.19   10.20
  -2   4   0   33.40   12.20
  -2   4   0   32.50   12.70
  -2   4   0   44.50    9.30
   2   4   0   45.10   11.00
  -3  -4   0 1022.00   62.29
   3  -4   0  960.60   56.59
   3  -4   0  932.31   56.99
  -3  -4   0  878.51   61.59
  -3  -4   0  906.41   56.19
  -3  -4   0  947.01   64.49
   3  -4   0  888.31   66.99
  -3  -4   0  914.61   63.59
   3  -4   0  990.10   56.49
  -3  -4   0  966.20   66.79
  -3  -4   0  862.81   62.69
   3  -4   0  935.01   64.19
  -3  -4   0  973.30   57.89
   3  -4   0  995.90   57.59
  -3  -4   0  995.70   63.79
   3  -4   0  897.91   63.59
   3  -4   0  935.61   57.39
   3  -4   0  999.80   63.69
  -3  -4   0  968.20   64.99
   3  -4   0  961.50   56.09
  -3  -4   0  907.01   63.19
  -3  -4   0 1024.20   64.79
  -3  -4   0  956.40   62.69
  -3  -4   0  945.51   56.39
   3  -4   0  939.31   56.99
  -3  -4   0  973.00   60.69
  -3  -4   0  949.40   60.89
  -3  -4   0 1001.90   57.09
   3  -4   0  901.71   62.39
   3  -4   0  991.20   56.89
   3  -4   0  892.11   65.79
   3  -4   0  952.10   58.49
  -3  -4   0  949.51   56.39
  -3  -4   0  966.70   56.59
   3  -4   0  956.90   56.99
  -3  -4   0  925.21   58.19
  -3  -4   0  914.01   56.79
  -3  -4   0  913.71   57.89
  -3  -4   0  989.00   56.69
  -3  -4   0  919.01   62.39
  -3  -4   0  867.11   61.59
   3  -4   0  965.00   58.59
   3  -4   0  963.50   64.19
  -3  -4   0  984.40   61.39
  -3  -4   0  935.91   57.99
  -3  -4   0 1087.79   66.99
   3  -4   0 1004.70   63.79
  -3  -4   0  988.80   62.99
   3  -4   0  942.71   58.49
   3  -4   0  954.80   58.89
   3  -4   0  911.21   63.29
   3  -4   0  931.91   55.89
  -3  -4   0  939.61   64.69
   3  -4   0  945.61   67.79
   3  -4   0  957.40   57.59
  -3  -4   0  944.61   62.19
  -3  -4   0  939.81   61.19
   3  -4   0  899.21   56.49
  -3  -4   0  892.11   64.09
   3  -4   0  881.51   61.79
   3  -4   0  928.61   66.09
  -3   4   0 1013.10   64.59
  -3   4   0 1008.10   67.29
   3   4   0  979.80   64.69
   3   4   0  980.40   61.39
   3   4   0  988.40   64.39
   3   4   0 1042.40   57.69
  -3   4   0  963.80   58.49
  -3   4   0 1038.30   64.59
  -3   4   0  996.30   56.39
   3   4   0  913.51   62.29
  -3   4   0 1039.90   66.59
   3   4   0 1028.90   64.79
   3   4   0  994.50   62.19
  -3   4   0 1026.50   58.69
   3   4   0  929.71   64.39
  -3   4   0 1008.50   55.99
  -3   4   0  964.70   57.09
  -3   4   0 1005.10   58.39
  -3   4   0  968.90   59.09
   3   4   0 1013.60   61.69
  -3   4   0  994.50   58.69
  -3   4   0  995.50   57.89
  -3   4   0 1043.50   64.79
  -3   4   0 1015.50   63.09
  -3   4   0  974.50   65.79
  -3   4   0  983.20   56.49
  -3   4   0 1023.00   59.09
   3   4   0  985.80   65.39
  -3   4   0  984.50   62.19
   3   4   0 1074.59   66.99
   3   4   0  958.20   57.69
  -3   4   0  972.40   58.39
   3   4   0  999.40   66.79
  -3   4   0 1005.90   65.89
  -3   4   0  978.50   62.59
  -3   4   0  987.10   58.19
  -3   4   0 1032.10   56.09
  -3   4   0  972.20   57.29
   3   4   0  983.70   64.99
   3   4   0  989.00   57.89
  -3   4   0 1015.10   58.09
  -3   4   0  984.40   57.29
  -3   4   0  998.30   63.29
   3   4   0 1074.79   57.89
   3   4   0 1036.70   65.39
   3   4   0  935.11   63.59
   3   4   0 1047.80   64.09
   3   4   0  945.41   63.79
  -3   4   0  971.60   56.99
   3   4   0 1059.19   63.59
  -3   4   0  962.50   62.79
   3   4   0  986.20   63.29
   3   4   0  967.90   62.39
   3   4   0  946.11   59.79
  -3   4   0 1019.20   59.69
  -3   4   0 1036.80   64.39
  -3   4   0  996.00   58.09
  -3   4   0 1039.10   59.69
  -3   4   0 1012.50   63.59
   3   4   0  966.90   65.79
   3   4   0 1001.00   62.89
   3   4   0  988.50   62.79
   3   4   0  973.50   57.49
  -3   4   0 1075.19   58.59
   3   4   0  995.50   66.69
  -3   4   0  985.80   65.39
  -3   4   0  923.01   67.09
  -4  -4   0   72.99   11.80
   4  -4   0   61.79    6.10
  -4  -4   0   48.20    5.20
   4  -4   0   51.19    6.20
   4  -4   0   47.70    5.90
   4  -4   0   48.60    3.80
   4  -4   0   75.49   13.60
   4  -4   0   61.39   13.70
  -4  -4   0   49.80    4.00
   4  -4   0   50.39    4.00
   4  -4   0   45.80    4.10
   4  -4   0   49.70    3.20
  -4  -4   0   56.09    4.20
   4  -4   0   53.39    5.20
   4  -4   0   49.80    3.90
  -4  -4   0   61.99    9.80
   4  -4   0   46.70    4.60
   4  -4   0   35.10    9.00
   4  -4   0   51.79    5.80
   4  -4   0   50.39    5.00
   4  -4   0   55.49    4.50
   4  -4   0   38.60   10.00
   4  -4   0   48.90    4.50
  -4  -4   0   40.60    8.30
  -4  -4   0   56.49    7.90
   4  -4   0   41.60   10.00
  -4  -4   0   33.80    8.90
   4  -4   0   50.49    5.20
  -4  -4   0   65.39   13.60
  -4  -4   0   62.89    6.50
  -4  -4   0   50.49    8.00
   4  -4   0   55.49    5.50
   4  -4   0   61.69   11.80
  -4  -4   0   54.79    5.80
   4  -4   0   62.89   13.10
  -4  -4   0   64.99   13.50
  -4  -4   0   54.49   10.80
  -4  -4   0   68.39   12.30
  -4  -4   0   52.39   11.20
   4  -4   0   50.09    3.70
  -4  -4   0   68.89   13.80
  -4  -4   0   53.79   13.10
  -4  -4   0   77.69   11.80
  -4  -4   0   63.39    8.80
  -4  -4   0   69.49   12.00
   4  -4   0   44.70   10.40
   4  -4   0   52.69    4.20
  -4  -4   0   70.69   11.90
  -4  -4   0   51.29    4.90
  -4  -4   0   52.89    4.30
  -4  -4   0   68.19   10.10
  -4  -4   0   57.89   12.60
  -4  -4   0   83.39   13.60
  -4  -4   0   56.09   10.10
   4  -4   0   60.49   12.40
  -4  -4   0   66.99   11.90
   4  -4   0   52.29    5.00
   4  -4   0   53.29   10.40
  -4  -4   0   59.19   10.70
  -4  -4   0   49.70    5.70
  -4  -4   0   48.10    4.80
   4  -4   0   49.80    4.60
   4  -4   0   40.90    9.70
   4  -4   0   39.10   10.40
   4  -4   0   55.09    4.30
  -4   4   0   29.80    5.30
   4   4   0   48.00   10.30
  -4   4   0   34.40    5.90
  -4   4   0   37.90    9.90
  -4   4   0   34.30    4.80
  -4   4   0   41.50    6.40
   4   4   0   34.10    4.00
  -4   4   0   34.40    6.20
   4   4   0   40.10   11.10
  -4   4   0   23.00    9.40
  -4   4   0   30.20    9.70
   4   4   0   31.50    7.60
  -4   4   0   33.70    5.90
   4   4   0   35.50    9.60
   4   4   0   44.20   10.50
  -4   4   0   36.10   11.30
   4   4   0   26.70    9.10
  -4   4   0   28.00    6.60
   4   4   0   31.60    5.30
  -4   4   0   28.70    9.60
   4   4   0   30.20    8.30
   4   4   0   44.00   10.60
  -4   4   0   36.90    9.60
   4   4   0   36.50    6.80
  -4   4   0   33.40    9.20
   4   4   0   33.00    8.00
   4   4   0   35.80    7.60
   4   4   0   39.80    9.70
  -4   4   0   38.30    5.00
   4   4   0   46.50   10.80
  -4   4   0   51.39   12.00
   4   4   0   38.70    5.70
   4   4   0   29.80    9.00
   4   4   0   33.20   10.00
   4   4   0   38.60   10.40
  -4   4   0   31.80    5.30
   4   4   0   35.60    8.70
  -4   4   0   37.30   11.20
   4   4   0   36.30    5.40
  -4   4   0   30.80    8.20
   4   4   0   36.30    9.70
  -4   4   0   23.80    8.70
   4   4   0   44.70   11.70
   4   4   0   26.80    9.30
   4   4   0   32.80    9.80
  -4   4   0   35.30    5.40
  -4   4   0   28.90    5.20
   4   4   0   35.30    7.10
   4   4   0   32.80    6.90
   4   4   0   46.20    9.60
  -4   4   0   36.60    5.60
  -5  -4   0   52.69   10.80
   5  -4   0   52.99   10.90
   5  -4   0   47.30    3.80
   5  -4   0   46.70    4.10
  -5  -4   0   53.39   10.80
  -5  -4   0   53.99   12.50
  -5  -4   0   53.49   11.10
  -5  -4   0   54.89   11.70
  -5  -4   0   40.20    9.00
   5  -4   0   48.60    6.20
   5  -4   0   49.90   13.50
   5  -4   0   46.90   11.70
   5  -4   0   48.70    5.40
   5  -4   0   46.30    4.40
  -5  -4   0   43.70    5.50
   5  -4   0   46.90    6.90
   5  -4   0   41.20    4.00
  -5  -4   0   47.60    5.10
  -5  -4   0   67.09    9.50
  -5  -4   0   43.30    6.40
  -5  -4   0   48.00    7.90
  -5  -4   0   55.59    6.40
  -5  -4   0   49.40    4.30
  -5  -4   0   47.10    6.50
  -5  -4   0   56.89   12.60
   5  -4   0   56.39    5.20
   5  -4   0   43.60    4.20
  -5  -4   0   61.79   13.00
   5  -4   0   45.70    3.90
   5  -4   0   61.09    7.20
   5  -4   0   45.30   12.00
   5  -4   0   48.40    4.90
  -5  -4   0   47.10    4.60
   5  -4   0   62.19    7.20
   5  -4   0   51.19    4.60
   5  -4   0   43.70    4.80
  -5  -4   0   58.39   13.00
  -5  -4   0   43.80   11.20
  -5  -4   0   45.60   10.10
  -5  -4   0   40.70    9.90
  -5  -4   0   48.40    9.90
  -5  -4   0   46.40   10.00
   5  -4   0   45.20    4.20
   5  -4   0   48.80    4.30
  -5  -4   0   47.60    4.50
   5  -4   0   58.19   12.70
   5  -4   0   54.09   11.90
   5  -4   0   41.20   10.00
   5  -4   0   28.70   11.10
   5  -4   0   58.09   11.90
   5  -4   0   57.89   11.20
   5  -4   0   43.90    5.10
   5  -4   0   49.50   12.00
   5  -4   0   46.50    4.20
  -5  -4   0   45.40   12.70
  -5  -4   0   57.69   12.70
  -5  -4   0   58.59   11.60
  -5  -4   0   46.50    4.30
  -5  -4   0   48.60    4.40
  -5  -4   0   43.10    4.30
  -5  -4   0   32.60    8.20
   5  -4   0   52.29   13.60
  -5  -4   0   45.90   12.40
  -5  -4   0   40.00   11.20
   5   4   0   65.39    9.50
  -5   4   0   64.29    8.20
  -5   4   0   44.00    7.10
  -5   4   0   48.20    8.70
   5   4   0   58.69   13.50
   5   4   0   50.39   12.10
   5   4   0   49.40    5.50
  -5   4   0   46.50   10.50
  -5   4   0   55.39    6.00
   5   4   0   44.50    5.30
  -5   4   0   40.30   11.00
   5   4   0   45.60    9.60
   5   4   0   29.60    7.80
   5   4   0   51.59    8.20
   5   4   0   48.10    5.80
  -5   4   0   47.50    4.10
   5   4   0   43.80    6.10
   5   4   0   44.50   12.00
   5   4   0   43.10    5.00
   5   4   0   36.10   10.80
   5   4   0   42.70    9.30
   5   4   0   51.59   12.50
  -5   4   0   48.00    7.10
  -5   4   0   50.99    4.10
   5   4   0   78.29   13.20
  -5   4   0   55.39    7.90
  -5   4   0   59.89   12.10
  -5   4   0   56.49    6.00
   5   4   0   54.59    7.20
  -5   4   0   57.09    8.60
  -5   4   0   42.90    5.10
  -5   4   0   54.19    7.10
   5   4   0   35.80    7.20
   5   4   0   49.70   11.20
   5   4   0   55.49   13.30
  -5   4   0   46.30    7.20
  -5   4   0   49.20   10.90
  -5   4   0   50.89    7.50
   5   4   0   68.19   14.60
  -5   4   0   50.69    6.80
   5   4   0   65.09   14.20
  -5   4   0   51.69    5.40
  -5   4   0   49.20    4.30
   5   4   0   55.59   10.50
   5   4   0   41.30    6.30
   5   4   0   30.60    8.50
   5   4   0   43.00   11.30
  -5   4   0   49.00    4.10
   5   4   0   38.60   11.20
   5   4   0   58.39   12.00
  -5   4   0   60.09    8.90
  -5   4   0   48.70    5.60
  -5   4   0   70.79   13.00
   5   4   0   45.50   10.30
   5   4   0   43.30    4.80
  -5   4   0   47.70   11.80
   5   4   0   33.20   10.30
  -6  -4   0  136.29   21.00
  -6  -4   0  104.39    7.70
  -6  -4   0  119.49   17.30
   6  -4   0  100.79    8.30
   6  -4   0  101.69    7.50
  -6  -4   0  100.79    7.70
   6  -4   0   96.09   15.70
  -6  -4   0  107.59    8.40
  -6  -4   0   95.19    7.40
   6  -4   0  104.59    8.70
  -6  -4   0   99.99   18.30
  -6  -4   0  103.29   18.50
  -6  -4   0  101.99    7.50
   6  -4   0  103.49   18.20
   6  -4   0  115.99   10.40
  -6  -4   0  115.89   18.70
  -6  -4   0  126.39   12.40
  -6  -4   0  126.99   19.70
   6  -4   0  101.99    8.70
   6  -4   0  100.89    6.90
   6  -4   0   93.19    7.20
  -6  -4   0   80.19   18.00
  -6  -4   0   79.79   14.50
   6  -4   0   90.79    8.30
  -6  -4   0  160.28   22.10
   6  -4   0  125.19   19.60
   6  -4   0  101.49    7.80
  -6  -4   0  123.59   20.90
  -6  -4   0   97.99    9.40
  -6  -4   0  105.69   16.40
  -6  -4   0   89.89    7.70
  -6  -4   0  101.59   15.50
   6  -4   0  118.59   20.00
   6  -4   0  110.69    8.90
   6  -4   0  108.19    8.50
   6  -4   0  104.19    7.80
   6  -4   0  102.69   19.40
   6  -4   0  105.89   16.70
   6  -4   0   93.29    9.80
  -6  -4   0  144.59   20.20
   6  -4   0   97.99    7.30
   6  -4   0  112.09   18.70
  -6  -4   0   93.69   18.50
   6  -4   0   99.99    8.70
   6  -4   0  108.49    7.50
   6  -4   0  125.39   19.20
  -6  -4   0   94.89    7.50
   6  -4   0  102.09    8.30
   6  -4   0  106.69   17.50
  -6  -4   0   70.89   12.70
  -6  -4   0  107.29   12.20
  -6  -4   0   94.79    9.40
   6  -4   0   94.89    7.60
  -6  -4   0  124.09   18.50
   6  -4   0  129.39   19.60
  -6  -4   0  112.29   17.50
  -6  -4   0   80.49   16.00
  -6  -4   0   98.49    9.00
  -6  -4   0  119.79   20.20
  -6  -4   0  106.79   15.50
   6  -4   0   90.99    8.20
   6  -4   0   94.49    7.30
   6  -4   0  101.29    7.20
  -6   4   0  105.69    7.00
   6   4   0   93.39    8.20
   6   4   0   95.69    8.90
   6   4   0   82.19   14.60
  -6   4   0   89.79    8.00
   6   4   0  125.79   19.40
  -6   4   0   91.69    9.50
  -6   4   0   98.69    9.60
   6   4   0  109.89   18.90
   6   4   0  143.39   18.90
   6   4   0   98.09    9.50
   6   4   0  119.79   20.40
  -6   4   0   98.49    9.30
   6   4   0  138.09   19.40
  -6   4   0  101.69   20.20
   6   4   0  104.39   10.10
   6   4   0  104.49    8.90
  -6   4   0   96.59   16.40
   6   4   0   99.59   10.20
   6   4   0  140.99   21.90
   6   4   0  100.99    9.40
  -6   4   0   98.69   15.80
  -6   4   0  123.19   11.40
  -6   4   0  103.99    7.30
   6   4   0   97.79   17.00
  -6   4   0  104.89   21.60
   6   4   0  130.79   20.30
  -6   4   0   99.19   10.00
   6   4   0   95.29   10.90
   6   4   0  108.79   18.00
  -6   4   0  101.39   11.10
  -6   4   0  106.69   10.60
  -6   4   0  103.39    9.50
   6   4   0  103.89    9.60
   6   4   0  105.89   20.40
  -6   4   0   92.49    9.60
   6   4   0   82.59   16.60
   6   4   0  111.89   17.80
   6   4   0   91.99   15.30
   6   4   0   91.29   17.50
   6   4   0   99.99   15.60
  -6   4   0  128.69   20.40
  -6   4   0   81.69   15.20
  -6   4   0   96.39    8.20
  -6   4   0   89.19   16.20
   6   4   0  138.09   23.10
  -6   4   0  107.59   10.50
   6   4   0   90.59    8.40
   6   4   0  126.79   18.50
   6   4   0  158.18   24.10
  -6   4   0  100.29    9.50
  -6   4   0   95.69   10.30
   6   4   0   94.69   16.80
  -6   4   0  117.49   18.30
   6   4   0   97.99   10.40
  -7  -4   0   28.90    9.50
   7  -4   0   11.30    6.20
   7  -4   0   15.70    3.50
  -7  -4   0   23.80   10.20
   7  -4   0   21.60   10.60
  -7  -4   0    6.80    3.70
  -7  -4   0   14.00    2.50
   7  -4   0   14.90    2.80
  -7  -4   0    8.40    7.60
  -7  -4   0   19.40    3.10
  -7  -4   0   19.00   10.80
  -7  -4   0   10.60    4.10
   7  -4   0   14.40    4.20
  -7  -4   0   18.90    7.70
   7  -4   0   16.40    7.90
   7  -4   0   14.70    2.70
   7  -4   0   12.50    3.30
  -7  -4   0   19.10    4.60
   7  -4   0   17.10    4.20
  -7  -4   0   13.50    6.20
   7  -4   0   17.60    4.00
   7  -4   0   12.60    2.60
   7  -4   0   21.60    4.50
   7  -4   0   15.00    4.90
  -7  -4   0   16.50    8.20
  -7  -4   0    9.10    7.40
  -7  -4   0   40.10   14.80
   7  -4   0   12.90    7.80
  -7  -4   0    7.00    5.50
  -7  -4   0   11.20    8.50
  -7  -4   0   10.40    7.70
  -7  -4   0   19.90    7.40
  -7  -4   0   13.10    3.00
  -7  -4   0   12.60    3.60
   7  -4   0   15.80    4.30
  -7  -4   0   16.20    3.30
   7  -4   0   14.20    3.50
   7  -4   0   17.00    3.10
   7  -4   0   19.20    4.10
   7  -4   0   12.20    3.70
   7  -4   0   17.20    3.20
   7  -4   0   15.80    5.30
   7  -4   0   19.40    8.80
   7  -4   0    6.60    5.70
  -7  -4   0    8.50    2.50
  -7  -4   0   14.40    3.00
   7  -4   0    4.50    5.70
   7  -4   0   12.40    7.90
   7  -4   0   21.80    8.80
   7  -4   0    9.40    3.70
   7  -4   0   12.20    3.00
   7  -4   0   17.00    8.90
   7  -4   0   15.20    2.10
  -7  -4   0   33.50   11.90
  -7   4   0    8.90    6.80
   7   4   0   10.50    4.20
  -7   4   0    4.40    3.30
  -7   4   0   11.70    4.70
   7   4   0   22.80   11.80
  -7   4   0    6.60    2.80
   7   4   0    4.70    3.20
  -7   4   0    6.10    4.00
  -7   4   0    5.30    4.70
  -7   4   0   10.60    4.20
   7   4   0    8.30    4.00
   7   4   0   14.80    7.10
  -7   4   0   12.10    8.40
  -7   4   0   12.70    6.90
   7   4   0   14.70    8.80
   7   4   0    2.80    6.20
  -7   4   0   12.50    4.40
  -7   4   0    6.30    7.40
  -7   4   0    7.50    4.00
   7   4   0   10.90    6.60
   7   4   0    7.50    3.60
   7   4   0    7.00    4.00
   7   4   0   10.80    8.10
  -7   4   0    7.60    3.60
  -7   4   0    7.80    3.10
  -7   4   0   10.80    2.20
   7   4   0   10.60    3.00
  -7   4   0    5.50    2.90
  -7   4   0    2.20    3.50
  -7   4   0   17.00    7.70
   7   4   0   17.70    8.20
  -7   4   0   13.80    8.10
   7   4   0    6.60    4.00
  -7   4   0    8.30    4.00
   7   4   0   20.70   10.70
   7   4   0   -4.60    4.50
   7   4   0    0.20    6.30
  -7   4   0    8.00    4.20
  -7   4   0    5.80    6.00
   7   4   0   -0.40    5.30
  -7   4   0    7.20    3.80
  -7   4   0    9.40    4.10
   7   4   0    8.30    3.20
  -7   4   0    7.30    4.30
  -7   4   0    2.90    5.70
   7   4   0    7.90    2.50
   7   4   0    8.10    3.90
   7   4   0   10.90    3.90
   7   4   0   10.40    7.10
   7   4   0    8.40    3.40
   7   4   0   10.30    6.50
   7   4   0   -1.40    6.70
   7   4   0    7.70    6.50
   7   4   0   11.50    6.80
   7   4   0    5.20    4.40
   8  -4   0   13.30    3.90
  -8  -4   0   21.30    9.80
   8  -4   0   12.10    3.30
   8  -4   0   17.70    4.50
  -8  -4   0    8.10    6.10
  -8  -4   0   27.90   12.90
   8  -4   0   14.20    3.80
  -8  -4   0   12.70    3.60
  -8  -4   0   11.60    6.90
  -8  -4   0    5.70    7.50
   8  -4   0   16.10    4.20
   8  -4   0   11.30    8.10
   8  -4   0   11.70    2.70
   8  -4   0   10.90    4.10
  -8  -4   0   16.70    9.40
   8  -4   0    9.30    3.90
   8  -4   0   11.30    8.00
   8  -4   0    9.30    3.00
  -8  -4   0   15.10    5.20
   8  -4   0   13.60    9.10
   8  -4   0   -0.10    6.90
  -8  -4   0   12.90    9.00
   8  -4   0   16.10    3.80
   8  -4   0    8.00    9.40
  -8  -4   0   34.70   12.70
  -8  -4   0   13.70    3.10
  -8  -4   0   11.00    7.40
   8  -4   0   16.80    5.80
   8  -4   0   11.50    2.60
   8  -4   0   12.10    3.50
  -8  -4   0    2.90    9.10
  -8  -4   0   12.00    8.30
  -8  -4   0   -0.40    7.70
   8  -4   0   19.50    9.40
  -8  -4   0    9.60    2.80
   8  -4   0    5.50    2.70
   8  -4   0   10.80    5.00
  -8  -4   0    8.60    9.30
  -8  -4   0    9.10    7.70
  -8  -4   0    9.80    2.50
   8  -4   0   15.60    3.90
  -8  -4   0   11.70    7.60
  -8  -4   0   12.00    3.30
  -8  -4   0   11.70    4.70
  -8  -4   0   20.70   11.50
  -8  -4   0   19.60   11.10
   8  -4   0   10.90    4.00
  -8  -4   0   10.30    7.60
   8  -4   0   11.10    3.80
  -8  -4   0   12.30    3.10
  -8  -4   0   13.50    3.10
   8  -4   0   12.40    2.80
   8  -4   0   15.00    2.00
   8  -4   0   15.80    7.50
   8   4   0   22.20    5.20
   8   4   0   16.40    5.50
   8   4   0   14.20    9.10
  -8   4   0    4.60    4.40
  -8   4   0    9.00    7.90
  -8   4   0   10.40    3.40
  -8   4   0   13.90    3.90
   8   4   0   16.00    3.10
  -8   4   0   28.80   10.10
   8   4   0   17.10   10.40
  -8   4   0   16.30    2.60
  -8   4   0   25.30    4.40
  -8   4   0   10.80    8.90
   8   4   0   19.20    6.60
  -8   4   0   21.50    7.20
   8   4   0   18.00    4.70
   8   4   0   13.60    3.30
   8   4   0   16.10    9.90
   8   4   0    2.20    5.50
   8   4   0   16.10    6.20
   8   4   0   11.70    5.90
   8   4   0   18.70   10.90
   8   4   0   10.90    3.30
   8   4   0   13.70    3.60
  -8   4   0   20.20    8.40
  -8   4   0   11.30    3.70
  -8   4   0   19.00    4.10
  -8   4   0   16.90    6.40
  -8   4   0   11.10    5.10
  -8   4   0   14.30    5.90
   8   4   0   23.90    5.50
   8   4   0   16.30    4.00
   8   4   0   16.50    9.70
   8   4   0   14.70    4.40
  -8   4   0   16.20    5.00
  -8   4   0   19.10    4.00
  -8   4   0   25.40   11.90
   8   4   0   13.80    5.00
  -8   4   0   16.80   10.00
   8   4   0   18.40    9.40
  -8   4   0   13.50    3.80
   8   4   0   17.90    9.50
  -8   4   0   10.70    5.10
  -8   4   0    6.90    4.70
  -8   4   0   30.40   10.50
  -8   4   0   12.70    8.80
  -8   4   0   29.10    7.10
  -8   4   0   16.70    5.70
  -8   4   0   10.70    6.30
  -8   4   0   22.00    6.20
   8   4   0   16.00    3.80
   8   4   0   22.30   13.80
   8   4   0   18.40    6.00
   8   4   0   18.40    9.10
   8   4   0   18.90   12.00
   8   4   0   16.80    9.00
   8   4   0   14.90    7.60
   9  -4   0  340.67   21.20
   9  -4   0  324.97   21.70
  -9  -4   0  393.56   36.10
   9  -4   0  350.96   33.70
   9  -4   0  318.57   23.20
   9  -4   0  330.77   25.30
   9  -4   0  319.87   20.30
  -9  -4   0  308.67   23.80
  -9  -4   0  338.47   21.80
   9  -4   0  336.17   21.50
   9  -4   0  314.47   20.10
  -9  -4   0  316.87   21.20
   9  -4   0  308.27   20.10
   9  -4   0  331.17   20.40
  -9  -4   0  362.86   33.90
  -9  -4   0  322.97   32.20
   9  -4   0  328.17   25.30
   9  -4   0  338.67   22.90
  -9  -4   0  297.37   31.90
  -9  -4   0  362.76   20.90
   9  -4   0  367.66   39.40
   9  -4   0  349.07   23.90
  -9  -4   0  331.87   24.00
  -9  -4   0  397.56   40.60
   9  -4   0  395.96   35.10
  -9  -4   0  316.67   36.20
  -9  -4   0  346.47   32.80
   9  -4   0  343.87   21.90
  -9  -4   0  346.57   34.00
  -9  -4   0  349.96   32.70
   9  -4   0  321.77   22.90
  -9  -4   0  340.57   32.30
   9  -4   0  347.97   22.30
   9  -4   0  346.67   22.30
   9  -4   0  326.97   21.30
   9  -4   0  288.17   31.70
  -9  -4   0  352.66   32.40
  -9  -4   0  346.97   32.40
  -9  -4   0  337.17   32.70
  -9  -4   0  349.67   21.10
   9  -4   0  325.27   20.70
   9  -4   0  340.17   22.30
   9  -4   0  345.17   32.80
  -9  -4   0  272.17   34.30
  -9  -4   0  299.27   35.30
  -9  -4   0  336.57   23.60
   9  -4   0  283.27   35.10
  -9  -4   0  330.07   24.00
  -9  -4   0  370.86   34.30
  -9  -4   0  322.77   20.80
  -9  -4   0  327.87   21.00
   9   4   0  320.67   23.20
   9   4   0  370.06   27.60
  -9   4   0  369.36   27.10
   9   4   0  280.37   25.30
  -9   4   0  303.37   21.90
   9   4   0  339.77   34.40
  -9   4   0  323.87   28.40
  -9   4   0  313.07   25.10
   9   4   0  333.77   25.80
  -9   4   0  282.97   30.60
  -9   4   0  310.87   25.00
   9   4   0  327.17   21.90
  -9   4   0  309.87   26.10
  -9   4   0  323.67   22.00
   9   4   0  319.17   23.10
  -9   4   0  322.27   26.00
  -9   4   0  297.87   19.60
   9   4   0  330.17   34.40
   9   4   0  304.77   31.60
   9   4   0  389.36   35.80
   9   4   0  318.57   33.20
   9   4   0  318.77   23.50
  -9   4   0  322.07   29.60
   9   4   0  292.77   22.40
   9   4   0  285.87   31.30
   9   4   0  334.57   26.00
  -9   4   0  318.37   31.30
  -9   4   0  311.37   21.60
  -9   4   0  345.17   27.10
  -9   4   0  243.38   39.00
   9   4   0  293.07   24.10
   9   4   0  323.27   26.10
   9   4   0  323.17   21.20
  -9   4   0  246.68   45.80
  -9   4   0  307.57   27.00
  -9   4   0  309.87   19.80
  -9   4   0  326.77   26.90
   9   4   0  310.77   32.40
  -9   4   0  370.86   29.30
  -9   4   0  292.57   27.30
   9   4   0  331.17   26.20
   9   4   0  322.37   35.90
 -10  -4   0    3.30    4.10
  10  -4   0    3.40    3.30
  10  -4   0    1.00    3.00
  10  -4   0    2.60    3.30
 -10  -4   0    0.00   11.00
 -10  -4   0    2.30    3.80
 -10  -4   0   12.60   10.10
  10  -4   0    4.20    8.80
  10  -4   0   -2.50    7.30
 -10  -4   0    4.30    3.10
  10  -4   0    1.10    2.00
  10  -4   0   10.20   11.10
  10  -4   0    1.40    3.00
  10  -4   0    5.30    5.20
  10  -4   0    1.50    1.90
 -10  -4   0    0.60    8.00
  10  -4   0    6.90    5.10
 -10  -4   0  -20.60   12.30
  10  -4   0    2.70    2.00
  10  -4   0   -6.70    6.30
 -10  -4   0    1.20    6.20
 -10  -4   0   -4.00    8.50
  10  -4   0    7.50    8.90
  10  -4   0    2.10    2.60
 -10  -4   0    4.00    2.60
 -10  -4   0    4.30   11.00
  10  -4   0    3.80   10.30
  10  -4   0    2.00    3.90
 -10  -4   0    3.50    2.50
 -10  -4   0    2.90    5.00
 -10  -4   0    0.00    2.70
  10  -4   0    7.30    3.40
 -10  -4   0    6.40    9.10
 -10  -4   0    7.00    6.70
 -10  -4   0    8.80    7.80
 -10  -4   0    2.00    3.00
 -10  -4   0    1.70    3.10
  10  -4   0    3.30    3.80
 -10  -4   0    2.50    7.70
 -10  -4   0    6.10   18.50
  10  -4   0    9.30    4.20
 -10  -4   0   -9.70    8.60
  10  -4   0    1.30    3.80
 -10  -4   0    3.50    7.80
  10  -4   0    2.90    3.00
 -10   4   0    5.50    2.00
  10   4   0   -2.30    5.30
 -10   4   0    2.70    5.50
 -10   4   0    8.10    9.00
  10   4   0   10.90   13.00
  10   4   0    6.10    6.00
 -10   4   0    2.20   10.70
  10   4   0    3.50    3.20
 -10   4   0    2.30    5.80
 -10   4   0    8.80    3.80
 -10   4   0   -1.10    8.00
 -10   4   0    7.40    1.90
 -10   4   0    0.90    6.00
 -10   4   0    7.00    2.90
  10   4   0    6.00    8.60
  10   4   0    1.40    7.60
  10   4   0   11.50    8.80
  10   4   0    4.60    4.20
 -10   4   0    4.20    5.30
 -10   4   0   -2.70    8.30
  10   4   0    4.80    6.10
 -10   4   0    8.70    5.50
 -10   4   0    7.20    5.00
 -10   4   0    6.10    8.40
 -10   4   0    7.10    3.60
  10   4   0    5.50    5.30
  10   4   0    2.20    6.80
 -10   4   0    1.50    6.50
  10   4   0    0.00    7.70
  10   4   0    5.10    5.30
  10   4   0    6.60    5.20
  10   4   0   -1.70    9.80
 -10   4   0    1.30    8.50
 -10   4   0  -20.00    9.90
  10   4   0    4.30    3.40
  10   4   0    6.50    4.20
  10   4   0    6.10    9.90
 -10   4   0    7.40    6.70
 -10   4   0    0.80    7.60
  10   4   0    8.40    9.60
  10   4   0    6.60    5.00
  10   4   0   12.10    8.50
 -10   4   0   -1.90    7.60
 -10   4   0    8.60    3.80
 -10   4   0    4.90    8.60
 -11  -4   0   37.40    6.10
 -11  -4   0   50.19    5.50
  11  -4   0   45.50    4.60
 -11  -4   0   58.39    9.70
 -11  -4   0   52.79   16.30
 -11  -4   0   45.10    5.60
  11  -4   0   31.40    6.00
 -11  -4   0   92.19   25.80
  11  -4   0   41.80    6.10
  11  -4   0   50.39    7.50
  11  -4   0   47.10    4.90
 -11  -4   0   47.40    6.00
  11  -4   0   37.30    6.20
  11  -4   0   46.10    7.60
 -11  -4   0   68.39   17.30
 -11  -4   0   34.90   14.70
  11  -4   0   57.09   11.70
  11  -4   0   49.90   10.10
 -11  -4   0   42.80   13.30
 -11  -4   0   55.19    9.50
 -11  -4   0   45.10   23.00
  11  -4   0   47.40    9.40
  11  -4   0   46.50    6.30
 -11  -4   0   41.70   18.50
  11  -4   0   49.60   15.60
 -11  -4   0   41.60   12.30
  11  -4   0   42.50    4.50
 -11  -4   0   45.40    6.80
 -11  -4   0   39.90    5.70
  11  -4   0   46.50   15.00
  11  -4   0   49.50   20.60
 -11  -4   0   51.69   13.80
 -11  -4   0   57.49   16.90
 -11  -4   0   29.90   15.60
 -11  -4   0   49.20    6.70
  11  -4   0   51.39   16.80
  11  -4   0   59.69   17.30
  11  -4   0   41.50    6.80
  11  -4   0   37.90    7.50
  11  -4   0   47.50    4.90
 -11  -4   0   49.70    8.80
 -11  -4   0   43.90   12.70
  11  -4   0   52.19    8.80
  11  -4   0   20.80   15.00
  11  -4   0   55.39    7.50
 -11  -4   0   43.10   23.10
  11   4   0   37.80   11.00
  11   4   0   41.30   18.50
  11   4   0   44.50   19.70
  11   4   0   53.79   16.30
  11   4   0   38.30    8.10
 -11   4   0   29.60   10.30
  11   4   0   32.40    7.70
  11   4   0   33.80    8.40
  11   4   0   35.90   14.10
 -11   4   0   40.30    5.70
 -11   4   0   21.80    9.10
  11   4   0   42.50   13.90
  11   4   0   35.10   17.80
 -11   4   0   33.10   14.00
  11   4   0   36.90   10.60
  11   4   0   42.30    6.60
 -11   4   0   36.80   13.30
 -11   4   0   31.60   14.80
 -11   4   0   39.70    4.20
 -11   4   0   40.90    7.00
  11   4   0   33.50    8.60
  11   4   0   51.99   15.70
 -11   4   0   38.50    6.70
  11   4   0   58.19   16.80
 -11   4   0   36.10    6.60
  11   4   0   37.30    9.80
 -11   4   0   43.00   15.20
 -11   4   0   42.70   10.00
  11   4   0   39.80    6.50
 -11   4   0   32.30   14.20
 -11   4   0   30.30   12.60
 -11   4   0   39.90   11.20
 -11   4   0   61.59   14.50
  11   4   0   55.89   15.40
 -11   4   0   50.59   11.80
  11   4   0   36.10    8.80
  11   4   0   44.30   10.10
  11   4   0   34.30    7.30
 -11   4   0   49.99   16.10
 -11   4   0   55.79   13.90
  11   4   0   47.10   15.10
 -11   4   0   35.50    4.30
  11   4   0   34.70    8.30
  11   4   0   45.50    6.50
 -11   4   0   43.70   11.60
 -12  -4   0  105.29   22.30
  12  -4   0   99.59    8.50
  12  -4   0  118.29   14.70
 -12  -4   0   96.29    9.90
  12  -4   0  111.59   10.80
  12  -4   0  102.29    9.70
  12  -4   0  125.79   24.90
 -12  -4   0  102.29   22.40
 -12  -4   0   74.69   31.10
  12  -4   0   95.89   12.60
 -12  -4   0  108.49   23.30
  12  -4   0  102.89   11.70
 -12  -4   0   95.19   10.20
  12  -4   0  114.09   29.00
 -12  -4   0   85.79   22.30
  12  -4   0   88.69   10.90
  12  -4   0  104.69   10.40
  12  -4   0  100.39   22.00
  12  -4   0   91.29   10.60
 -12  -4   0  112.99   15.20
  12  -4   0   95.29   13.90
  12  -4   0   84.29    9.90
  12  -4   0   94.29    7.90
 -12  -4   0  102.49    8.60
  12  -4   0   88.59    8.40
 -12  -4   0  100.89    9.80
  12  -4   0  126.49   25.20
 -12  -4   0  123.49   15.50
 -12  -4   0  147.29   38.10
  12  -4   0   97.99    8.00
 -12  -4   0  129.49   26.90
 -12  -4   0  108.09   12.80
  12  -4   0  100.49   16.00
 -12  -4   0  124.49   25.40
  12  -4   0  105.39   12.30
  12  -4   0  134.19   18.30
 -12  -4   0  103.89   10.50
  12  -4   0  133.49   35.20
  12  -4   0  104.99   24.50
 -12   4   0   82.49   20.20
 -12   4   0  116.19   18.90
 -12   4   0  127.79    9.80
  12   4   0  132.49   26.90
 -12   4   0  129.59    8.40
  12   4   0  119.99    9.60
  12   4   0  122.39   15.90
 -12   4   0  123.39   30.90
  12   4   0  115.99   13.20
 -12   4   0  145.79   30.10
 -12   4   0  109.49   23.70
 -12   4   0  143.89   16.50
  12   4   0  120.79   16.30
 -12   4   0  117.99   18.90
 -12   4   0  144.89   29.10
 -12   4   0  111.49   25.70
  12   4   0  130.69   14.10
  12   4   0  167.58   31.00
 -12   4   0  132.09   18.40
  12   4   0  142.69   13.70
 -12   4   0  142.19   19.50
  12   4   0  116.29   25.20
 -12   4   0  118.59    8.60
  12   4   0  107.09    9.80
  12   4   0  123.59   14.30
 -12   4   0  105.19   21.70
  12   4   0  123.99   14.60
  12   4   0  114.99   11.70
  12   4   0  110.69   12.70
  12   4   0  105.09   23.50
  12   4   0  142.09   33.70
  12   4   0  126.69   30.50
  12   4   0  142.69   28.60
  12   4   0  125.19   13.80
  12   4   0  135.49   22.00
  12   4   0   89.09   16.80
  12   4   0   93.19   19.90
  12   4   0   93.69   14.10
 -12   4   0  118.89   11.10
 -12   4   0  111.49   10.80
  12   4   0  102.09   21.80
  12   4   0  126.19   23.20
  12   4   0  121.79   13.00
 -12   4   0  151.28   24.90
  12   4   0  133.69   11.10
 -12   4   0  111.59   11.10
  13  -4   0   -9.70   12.70
 -13  -4   0   -6.60   10.30
 -13  -4   0   24.10   13.00
 -13  -4   0   13.10   10.90
 -13  -4   0   26.30   17.40
 -13  -4   0    9.40    5.40
  13  -4   0   11.20   12.70
 -13  -4   0    2.40    9.40
  13  -4   0   10.70    7.40
  13  -4   0   15.60    5.90
  13  -4   0   13.50    7.90
 -13  -4   0   15.10    7.80
 -13  -4   0   35.30   15.70
 -13  -4   0   22.20   14.60
 -13  -4   0   15.50    5.30
  13  -4   0   20.30    6.40
  13  -4   0   12.60    5.10
 -13  -4   0    9.40    7.50
 -13  -4   0   22.30   15.10
  13  -4   0   19.80   14.70
  13  -4   0   42.10   16.00
  13  -4   0   15.50    7.10
 -13  -4   0   20.20    5.30
 -13  -4   0   18.70    8.30
 -13  -4   0   16.60    5.70
  13  -4   0   16.70    7.60
 -13  -4   0    9.90   13.40
  13  -4   0   18.10    6.50
  13  -4   0   19.10    5.60
  13  -4   0   20.80   13.10
 -13  -4   0   22.60   11.40
  13  -4   0   15.30    5.10
  13  -4   0   10.20   11.70
  13   4   0   22.60   31.30
 -13   4   0   33.00   18.90
  13   4   0  -17.00   16.70
  13   4   0   23.20    4.80
  13   4   0   12.00   12.60
 -13   4   0   21.00    9.20
  13   4   0   14.30    8.10
  13   4   0   24.10    8.50
 -13   4   0   21.40   12.20
  13   4   0    8.30    7.20
 -13   4   0   17.90   14.90
  13   4   0   41.40   17.10
  13   4   0    5.20   12.10
  13   4   0    3.00    5.30
  13   4   0    7.90   13.70
  13   4   0   20.90    6.00
  13   4   0   16.70    6.20
  13   4   0   15.10   11.20
 -13   4   0   25.50   15.50
 -13   4   0   16.70    5.70
 -13   4   0    6.40   14.30
 -13   4   0   27.40   15.30
  13   4   0   15.40    6.50
 -13   4   0   26.50   11.00
 -13   4   0   18.40   13.20
  13   4   0   18.00    7.00
  13   4   0    9.60   14.20
 -13   4   0   14.00    9.20
  13   4   0   22.10    9.20
  13   4   0   -0.10   12.90
  13   4   0   14.00    7.70
 -13   4   0    7.10   15.00
  13   4   0   16.00    8.80
 -13   4   0   18.90    5.00
 -13   4   0   22.90    9.10
  13   4   0   13.80    8.00
  13   4   0   17.80    4.50
  13   4   0    1.30   13.50
  13   4   0   16.80    8.20
  13   4   0   24.00    9.50
 -13   4   0   26.30    6.80
 -13   4   0   26.60   16.90
 -14  -4   0    5.90   12.90
  14  -4   0   29.70    9.10
 -14  -4   0   23.50    6.50
 -14  -4   0   40.00   18.60
 -14  -4   0   28.80   10.70
 -14  -4   0   23.00   14.90
 -14  -4   0   23.60   17.30
  14  -4   0   29.20   12.10
 -14  -4   0   25.10   18.80
 -14  -4   0   15.20    6.30
 -14  -4   0   19.80   10.40
  14  -4   0   31.50   18.00
 -14  -4   0   31.20   16.50
  14  -4   0   22.60   18.70
  14  -4   0   45.30   10.70
 -14  -4   0   33.00   21.40
  14  -4   0   24.80   16.70
  14  -4   0   30.90    6.80
  14  -4   0    2.70   12.60
  14  -4   0   33.60    9.30
  14  -4   0   31.10    7.50
  14  -4   0   25.70   18.90
  14  -4   0   19.00   14.20
  14  -4   0   40.40    8.70
 -14  -4   0   26.60    7.40
 -14  -4   0   37.60   19.10
  14  -4   0   23.60    7.40
  14  -4   0   24.50    8.70
 -14  -4   0   19.50    7.20
 -14  -4   0   26.10   15.50
  14  -4   0   25.80    6.70
 -14  -4   0   25.50   16.10
 -14  -4   0   24.50   10.30
  14   4   0   33.00   21.00
  14   4   0    9.80   10.30
 -14   4   0    9.40   16.20
  14   4   0   21.60    8.20
  14   4   0   30.20    7.10
 -14   4   0   13.80   17.80
 -14   4   0   21.90    6.80
  14   4   0   11.50   16.60
  14   4   0   25.40    9.20
 -14   4   0   26.10   10.60
  14   4   0   23.80    6.90
  14   4   0   16.80    7.50
  14   4   0   28.00   10.90
  14   4   0   27.50   10.70
  14   4   0   25.90    5.00
  14   4   0    3.70   15.30
 -14   4   0   18.60    5.50
  14   4   0   28.20    7.80
  14   4   0   32.00   10.60
  14   4   0   25.00    6.90
 -14   4   0   17.50   11.40
  14   4   0   22.20    6.90
  14   4   0   18.90    9.10
 -14   4   0   22.70    8.10
 -14   4   0   27.30   17.60
 -14   4   0   -0.60   17.50
  14   4   0   -0.50    8.10
  14   4   0   37.30   24.30
  14   4   0   60.19   35.40
 -14   4   0   51.79   17.40
  14   4   0   27.20   23.90
  14   4   0   20.60    9.70
  14   4   0   43.10   22.00
 -14   4   0   19.60   17.50
  14   4   0   20.90    8.90
  14   4   0   22.60    5.00
 -14   4   0   26.00   11.80
 -14   4   0   28.90    8.50
 -14   4   0   26.30    5.10
 -14   4   0   29.80   16.70
 -14   4   0   12.30   14.10
 -14   4   0    9.00   10.90
 -14   4   0   28.60    8.60
   0  -5   0    3.00    3.10
   0  -5   0    7.10    3.90
   0  -5   0    2.50    2.60
   0  -5   0    3.10    2.20
   0  -5   0    0.40    3.60
   0  -5   0    6.20    3.20
   0  -5   0    1.60    1.40
   0  -5   0    0.10    3.80
   0  -5   0    3.70    2.30
   0  -5   0    1.60    2.70
   0  -5   0    3.30    1.40
   0  -5   0    1.30    3.20
   0  -5   0    2.70    1.50
   0  -5   0    3.40    2.20
   0  -5   0    1.20    2.00
   0  -5   0   -1.30    3.60
   0  -5   0    6.90    2.60
   0  -5   0    3.20    1.10
   0  -5   0    1.80    1.40
   0  -5   0    3.20    3.50
   0  -5   0    2.10    1.50
   0  -5   0    2.70    3.20
   0  -5   0    5.30    4.00
   0  -5   0    4.20    2.80
   0  -5   0    3.20    5.60
   0  -5   0    4.90    2.30
   0  -5   0    3.80    1.90
   0  -5   0    3.30    2.70
   0  -5   0    0.80    4.60
   0  -5   0    3.10    1.20
   0  -5   0    4.10    1.30
   0  -5   0    1.10    1.20
   0  -5   0    7.50    3.60
   0  -5   0    1.80    2.40
   0   5   0    1.90    2.20
   0   5   0   -2.60    2.60
   0   5   0    7.10    5.10
   0   5   0    3.60    3.20
   0   5   0    3.30    4.30
   0   5   0    2.10    2.80
   0   5   0    5.80    4.40
   0   5   0    4.50    3.30
   0   5   0    3.40    2.60
   0   5   0    8.50    5.50
   0   5   0    4.50    3.10
   0   5   0    8.80    5.50
   0   5   0    5.40    5.60
   0   5   0    0.40    3.30
   0   5   0    2.30    2.30
   0   5   0    4.40    2.90
   0   5   0    9.50    5.10
   0   5   0    2.50    2.20
   0   5   0    3.70    2.90
   0   5   0    0.10    2.50
   0   5   0    3.50    1.20
   0   5   0    3.30    3.00
   0   5   0    2.80    4.20
   0   5   0    6.00    3.80
   0   5   0    3.10    2.60
   0   5   0    6.30    3.40
   0   5   0    2.30    2.80
   0   5   0    3.40    3.10
   0   5   0    4.20    2.40
   0   5   0    4.30    1.20
  -1  -5   0  692.93   48.70
  -1  -5   0  657.43   46.40
  -1  -5   0  681.63   43.70
   1  -5   0  645.74   43.20
   1  -5   0  660.23   39.70
  -1  -5   0  641.34   48.00
  -1  -5   0  691.13   46.10
  -1  -5   0  669.73   46.70
   1  -5   0  676.03   40.30
   1  -5   0  655.83   39.80
  -1  -5   0  690.83   41.40
   1  -5   0  679.33   44.00
   1  -5   0  635.84   44.40
   1  -5   0  652.83   43.80
  -1  -5   0  660.23   44.80
  -1  -5   0  640.14   40.10
   1  -5   0  614.64   49.70
  -1  -5   0  653.93   49.70
   1  -5   0  652.83   50.79
  -1  -5   0  654.83   44.70
   1  -5   0  684.23   40.70
  -1  -5   0  614.04   41.30
  -1  -5   0  668.93   41.00
   1  -5   0  664.13   41.50
  -1  -5   0  668.93   43.10
  -1  -5   0  669.93   44.50
  -1  -5   0  640.94   43.60
  -1  -5   0  683.53   44.60
  -1  -5   0  646.14   45.40
   1  -5   0  647.14   41.70
   1  -5   0  631.74   42.90
  -1  -5   0  659.03   40.40
   1  -5   0  680.63   42.90
   1  -5   0  666.53   41.70
   1  -5   0  682.23   41.00
  -1  -5   0  655.53   45.40
   1  -5   0  643.84   41.60
   1  -5   0  667.93   40.80
   1  -5   0  666.33   44.40
   1  -5   0  685.43   40.60
  -1  -5   0  699.53   40.90
  -1  -5   0  625.34   45.00
   1  -5   0  637.24   39.80
   1  -5   0  677.53   47.80
   1  -5   0  617.84   44.30
  -1  -5   0  651.93   40.80
  -1  -5   0  678.53   41.10
  -1  -5   0  665.93   48.70
  -1  -5   0  670.23   40.40
  -1  -5   0  651.73   46.40
   1  -5   0  627.14   44.80
  -1  -5   0  619.84   40.30
  -1  -5   0  594.44   46.40
  -1  -5   0  667.33   45.30
   1  -5   0  662.63   46.80
   1  -5   0  669.03   41.50
   1  -5   0  664.23   43.70
   1  -5   0  635.94   43.10
   1  -5   0  659.23   48.30
   1  -5   0  668.33   45.10
  -1  -5   0  665.23   40.30
   1  -5   0  689.43   41.40
   1  -5   0  658.73   40.90
  -1  -5   0  634.14   41.30
   1  -5   0  659.13   43.40
   1  -5   0  653.13   39.60
  -1  -5   0  688.13   41.40
  -1  -5   0  638.64   47.60
  -1  -5   0  645.44   43.30
  -1  -5   0  710.33   46.20
  -1  -5   0  670.93   48.90
   1  -5   0  684.73   40.50
   1  -5   0  658.03   43.10
   1  -5   0  638.24   46.50
  -1   5   0  733.73   43.80
   1   5   0  757.92   49.00
   1   5   0  727.53   50.99
   1   5   0  744.53   40.70
  -1   5   0  729.03   39.80
  -1   5   0  719.33   43.00
  -1   5   0  738.13   50.69
   1   5   0  715.33   48.00
  -1   5   0  744.43   49.20
   1   5   0  733.53   50.09
  -1   5   0  680.43   46.00
  -1   5   0  733.23   45.20
   1   5   0  721.63   40.90
  -1   5   0  759.92   45.50
  -1   5   0  790.32   45.90
  -1   5   0  734.13   39.90
   1   5   0  749.82   48.10
  -1   5   0  792.92   44.40
  -1   5   0  712.33   44.50
   1   5   0  730.53   51.59
  -1   5   0  732.73   43.80
   1   5   0  696.33   47.40
   1   5   0  763.82   48.00
   1   5   0  778.62   45.80
   1   5   0  740.53   48.50
  -1   5   0  769.42   52.59
  -1   5   0  710.83   43.10
  -1   5   0  715.43   43.80
  -1   5   0  711.43   49.30
   1   5   0  726.93   48.40
   1   5   0  701.43   48.90
   1   5   0  764.62   45.90
   1   5   0  727.03   46.40
   1   5   0  740.03   47.60
  -1   5   0  793.42   50.19
  -1   5   0  715.03   43.30
  -1   5   0  717.83   51.89
   1   5   0  811.32   48.80
   1   5   0  719.13   45.50
   1   5   0  766.72   47.50
   1   5   0  651.33   42.60
  -1   5   0  752.72   44.00
   1   5   0  685.33   47.80
   1   5   0  713.53   47.10
  -1   5   0  765.42   49.50
   1   5   0  675.93   43.20
   1   5   0  699.73   43.20
  -1   5   0  724.13   50.79
   1   5   0  708.43   43.70
  -1   5   0  744.83   45.90
  -1   5   0  713.33   43.40
  -1   5   0  712.03   44.50
  -1   5   0  661.33   42.80
   1   5   0  718.33   46.00
  -1   5   0  729.53   45.30
  -1   5   0  716.13   39.70
  -1   5   0  717.63   45.10
  -1   5   0  735.93   45.50
   1   5   0  725.33   47.80
  -1   5   0  755.22   50.19
  -1   5   0  720.43   44.20
  -1   5   0  734.83   45.10
  -1   5   0  737.63   49.30
   1   5   0  748.93   48.00
   2  -5   0  412.86   26.40
   2  -5   0  410.86   25.80
   2  -5   0  384.36   26.30
   2  -5   0  404.56   31.30
  -2  -5   0  424.86   32.30
  -2  -5   0  352.16   28.70
  -2  -5   0  442.76   32.20
   2  -5   0  408.16   26.80
  -2  -5   0  406.36   32.70
   2  -5   0  385.16   32.70
   2  -5   0  397.86   27.10
  -2  -5   0  401.66   34.70
  -2  -5   0  397.46   29.70
   2  -5   0  415.66   32.40
   2  -5   0  411.96   26.60
   2  -5   0  412.86   30.20
   2  -5   0  425.46   26.20
  -2  -5   0  392.06   33.60
  -2  -5   0  368.66   29.60
  -2  -5   0  405.46   25.60
  -2  -5   0  399.16   25.80
   2  -5   0  406.26   24.80
  -2  -5   0  417.96   30.60
  -2  -5   0  420.86   24.60
   2  -5   0  428.46   27.00
  -2  -5   0  395.26   31.00
   2  -5   0  410.16   25.00
   2  -5   0  389.56   30.30
  -2  -5   0  432.96   25.90
   2  -5   0  391.16   25.30
  -2  -5   0  432.06   24.90
  -2  -5   0  426.96   31.30
  -2  -5   0  422.76   31.30
   2  -5   0  420.56   30.10
   2  -5   0  393.76   35.50
  -2  -5   0  385.46   29.50
  -2  -5   0  407.56   28.60
  -2  -5   0  432.66   33.90
  -2  -5   0  444.06   32.80
  -2  -5   0  375.26   31.50
   2  -5   0  399.26   24.90
   2  -5   0  418.26   31.60
  -2  -5   0  417.86   28.10
  -2  -5   0  423.26   25.20
  -2  -5   0  407.06   30.50
  -2  -5   0  439.86   30.30
   2  -5   0  423.06   25.10
  -2  -5   0  429.06   24.90
  -2  -5   0  393.36   24.30
   2  -5   0  425.96   27.70
   2  -5   0  412.86   25.40
   2  -5   0  424.56   27.20
  -2  -5   0  421.26   33.50
  -2  -5   0  423.56   24.50
   2  -5   0  446.46   36.90
  -2  -5   0  417.86   34.60
   2  -5   0  397.76   30.30
  -2  -5   0  409.46   25.60
   2  -5   0  402.86   24.50
   2  -5   0  399.76   24.40
   2  -5   0  419.66   24.10
   2  -5   0  397.16   24.00
   2  -5   0  387.06   25.90
  -2  -5   0  423.46   31.40
  -2  -5   0  415.26   25.20
   2   5   0  422.86   34.00
   2   5   0  416.96   32.10
  -2   5   0  428.46   28.40
  -2   5   0  456.45   36.20
   2   5   0  429.16   30.70
  -2   5   0  412.66   27.00
   2   5   0  403.36   32.60
  -2   5   0  418.06   28.00
  -2   5   0  432.36   30.30
   2   5   0  446.36   34.00
   2   5   0  409.16   31.00
   2   5   0  428.46   26.80
  -2   5   0  390.76   27.70
  -2   5   0  424.56   28.30
  -2   5   0  412.66   24.00
  -2   5   0  431.26   32.30
  -2   5   0  385.86   28.90
   2   5   0  408.36   32.80
  -2   5   0  394.86   25.80
  -2   5   0  413.16   25.60
  -2   5   0  422.96   35.60
  -2   5   0  370.16   34.40
  -2   5   0  404.26   27.20
   2   5   0  408.96   28.10
   2   5   0  414.26   32.30
   2   5   0  429.16   30.70
  -2   5   0  433.56   27.20
   2   5   0  411.56   27.50
  -2   5   0  363.46   33.80
  -2   5   0  403.76   24.00
  -2   5   0  400.06   35.10
  -2   5   0  412.26   28.30
   2   5   0  446.16   32.40
  -2   5   0  381.46   30.60
  -2   5   0  419.26   35.40
  -2   5   0  377.56   32.90
   2   5   0  428.36   25.80
  -2   5   0  402.36   27.10
  -2   5   0  404.16   31.30
   2   5   0  395.96   30.40
  -2   5   0  398.56   28.10
  -2   5   0  393.16   28.00
  -2   5   0  376.76   26.90
  -2   5   0  420.86   27.50
   2   5   0  415.66   33.30
   2   5   0  408.56   30.20
   2   5   0  400.76   31.20
   2   5   0  403.36   33.90
  -2   5   0  416.36   27.10
   2   5   0  421.56   31.10
  -2   5   0  410.06   27.40
   2   5   0  394.86   32.30
   2   5   0  458.75   33.30
  -2   5   0  452.15   31.60
   2   5   0  412.36   35.20
   2   5   0  390.06   29.50
   2   5   0  429.16   32.90
   2   5   0  429.66   25.90
  -2   5   0  423.16   28.30
   2   5   0  442.56   31.20
  -2   5   0  430.26   33.40
  -2   5   0  420.36   32.80
  -2   5   0  401.96   27.00
   2   5   0  423.26   25.40
  -2   5   0  434.66   30.90
  -2   5   0  391.16   29.40
   2   5   0  459.65   30.70
  -3  -5   0   97.39   14.90
   3  -5   0   82.69    7.20
   3  -5   0   79.29    5.40
   3  -5   0   92.79   16.20
  -3  -5   0   79.29   13.90
   3  -5   0   73.99    5.40
  -3  -5   0   58.89    9.90
  -3  -5   0   76.29    6.60
  -3  -5   0   72.49    6.10
  -3  -5   0   78.69   12.70
   3  -5   0   60.79   12.40
   3  -5   0   75.99    7.80
  -3  -5   0   82.89   14.40
  -3  -5   0   89.39   13.70
  -3  -5   0  111.69   17.40
   3  -5   0   75.79    5.90
   3  -5   0   90.89   14.70
  -3  -5   0   68.59   12.30
   3  -5   0   70.29    5.80
  -3  -5   0   79.19    5.70
  -3  -5   0   81.29    7.60
  -3  -5   0   72.89    5.80
  -3  -5   0   80.09    5.90
  -3  -5   0  100.49   11.50
  -3  -5   0   65.09    6.70
  -3  -5   0   98.19   14.20
  -3  -5   0   83.09    5.50
   3  -5   0   77.39    5.80
   3  -5   0   43.00   11.70
   3  -5   0   82.19    5.70
  -3  -5   0   73.09    6.70
   3  -5   0   79.09   13.70
  -3  -5   0   80.39    6.60
   3  -5   0   69.19    5.80
   3  -5   0   80.29    6.90
  -3  -5   0   74.99    6.60
   3  -5   0   77.59    6.30
  -3  -5   0   94.49   17.00
  -3  -5   0   62.99   11.60
   3  -5   0   68.49    6.90
  -3  -5   0   71.49   11.80
   3  -5   0   84.09    7.20
  -3  -5   0   99.49   15.00
  -3  -5   0   82.59   12.70
  -3  -5   0   85.59    9.90
  -3  -5   0   75.79   11.60
   3  -5   0   79.59   15.00
  -3  -5   0   74.99    7.50
  -3  -5   0   69.59    6.00
  -3  -5   0   60.99   10.70
  -3  -5   0  101.19   16.40
  -3  -5   0   70.49   10.00
   3  -5   0   81.89   12.50
   3  -5   0   64.49   13.30
   3  -5   0   72.99    8.00
   3  -5   0   74.29    6.80
   3  -5   0   62.99   13.60
   3  -5   0   75.09    6.40
  -3  -5   0   91.89   16.40
  -3  -5   0   80.19    5.70
   3  -5   0   83.39   13.20
  -3  -5   0   88.79   13.00
  -3   5   0   72.79    7.50
   3   5   0   52.39   11.00
   3   5   0   72.19   13.90
  -3   5   0   65.89    7.80
   3   5   0   86.29   13.10
  -3   5   0   88.19   14.60
   3   5   0   62.79   11.00
  -3   5   0   74.79    5.90
   3   5   0   90.29   14.00
  -3   5   0   75.49    7.30
   3   5   0   98.29   16.60
   3   5   0   65.49   14.40
   3   5   0  106.09   14.40
  -3   5   0   69.79    5.00
  -3   5   0   82.69   14.20
  -3   5   0   74.59    7.10
   3   5   0   64.19   10.70
  -3   5   0   79.59    6.20
   3   5   0   87.39   13.70
  -3   5   0   77.09    8.20
   3   5   0   56.69   11.80
  -3   5   0   76.39    7.50
  -3   5   0   75.99   13.80
   3   5   0   92.09   13.10
   3   5   0   70.49    8.70
   3   5   0   80.79   15.10
  -3   5   0   76.69   15.70
   3   5   0   66.19   13.30
   3   5   0   77.69   16.40
  -3   5   0   67.99    7.00
  -3   5   0   68.29    8.20
   3   5   0   61.59   13.50
  -3   5   0   68.69    5.00
  -3   5   0   74.79    8.80
  -3   5   0   62.39    7.30
  -3   5   0   79.59    8.50
   3   5   0   65.69   12.60
   3   5   0   57.79    7.80
   3   5   0   82.89   16.00
  -3   5   0   74.29   12.70
   3   5   0   93.29   12.30
   3   5   0   79.49   14.00
  -3   5   0   73.39    7.00
  -3   5   0   73.09   12.10
   3   5   0   70.69   14.80
  -3   5   0   57.19   12.60
   3   5   0   82.19    9.60
  -3   5   0   74.79    7.70
   3   5   0   79.39   12.40
  -3   5   0   84.89    8.20
   3   5   0   73.69   10.80
  -3   5   0   76.19    7.80
  -3   5   0   64.19   14.40
   3   5   0   70.49    7.00
   3   5   0   67.69    6.60
  -3   5   0   72.99    8.00
   3   5   0   64.39    6.80
   3   5   0   66.89    6.80
   3   5   0   65.29    6.50
  -4  -5   0  954.90   57.59
  -4  -5   0 1021.60   65.09
   4  -5   0  986.60   67.39
   4  -5   0  967.60   57.09
   4  -5   0  975.10   57.89
   4  -5   0  943.81   59.69
  -4  -5   0  998.90   67.39
   4  -5   0  924.01   65.99
  -4  -5   0  898.41   66.79
  -4  -5   0  919.91   59.09
   4  -5   0  984.40   56.69
   4  -5   0  980.50   59.69
   4  -5   0  964.00   56.79
  -4  -5   0  876.71   57.59
   4  -5   0  962.20   56.69
  -4  -5   0  981.40   57.09
  -4  -5   0  958.40   64.69
  -4  -5   0 1010.80   64.89
   4  -5   0  913.81   58.09
  -4  -5   0  935.11   66.49
   4  -5   0  909.01   66.79
   4  -5   0  898.21   66.49
   4  -5   0  915.91   58.39
   4  -5   0  979.70   57.29
   4  -5   0  947.21   56.59
   4  -5   0  974.40   57.39
   4  -5   0  987.00   59.89
  -4  -5   0  943.01   61.99
   4  -5   0  963.60   58.49
  -4  -5   0  989.20   66.39
  -4  -5   0 1044.80   63.99
  -4  -5   0  946.91   69.59
  -4  -5   0  929.91   65.19
   4  -5   0  871.81   64.99
  -4  -5   0  941.81   62.39
  -4  -5   0 1034.40   57.49
  -4  -5   0  890.21   58.99
   4  -5   0  958.70   60.09
   4  -5   0  946.91   57.89
   4  -5   0  935.21   66.49
   4  -5   0  929.71   66.79
   4  -5   0  933.41   57.59
  -4  -5   0 1023.20   65.79
   4  -5   0  936.01   70.49
  -4  -5   0  984.00   58.19
  -4  -5   0 1003.80   69.49
  -4  -5   0  947.91   62.59
  -4  -5   0  919.31   57.79
  -4  -5   0  924.21   65.69
  -4  -5   0  930.61   64.89
  -4  -5   0  972.10   57.19
  -4  -5   0  955.20   67.49
  -4  -5   0  935.51   64.19
   4  -5   0  908.71   64.19
   4  -5   0 1028.70   57.29
  -4  -5   0  950.50   56.89
  -4  -5   0  968.20   57.39
   4  -5   0 1017.80   58.69
  -4  -5   0  901.11   67.19
  -4  -5   0  945.31   66.19
  -4  -5   0  904.31   58.49
  -4  -5   0  905.91   67.29
   4  -5   0  968.10   65.39
   4   5   0  967.90   62.69
   4   5   0 1057.19   68.59
   4   5   0  924.41   62.69
  -4   5   0 1004.70   58.49
   4   5   0 1028.20   63.59
  -4   5   0  989.50   68.69
  -4   5   0  977.50   66.49
   4   5   0 1044.30   64.79
   4   5   0  950.70   64.89
   4   5   0  941.71   68.39
  -4   5   0  968.00   58.39
  -4   5   0 1024.70   59.79
  -4   5   0  953.90   68.69
  -4   5   0  983.00   60.29
  -4   5   0 1024.90   69.79
   4   5   0  969.70   58.79
   4   5   0 1052.19   57.59
  -4   5   0 1055.59   57.99
   4   5   0  981.60   58.49
  -4   5   0  983.10   58.99
   4   5   0  982.40   68.09
  -4   5   0  962.30   59.99
  -4   5   0 1012.70   57.99
  -4   5   0 1099.09   60.19
   4   5   0 1037.70   67.29
  -4   5   0 1051.39   65.19
   4   5   0  975.60   67.59
   4   5   0  966.40   61.59
  -4   5   0  992.30   60.89
   4   5   0  985.50   68.89
   4   5   0 1019.60   58.69
   4   5   0  977.00   67.99
  -4   5   0  955.10   68.19
  -4   5   0 1041.50   59.49
   4   5   0 1019.70   67.69
  -4   5   0 1008.30   61.09
  -4   5   0  992.40   67.49
   4   5   0 1079.59   64.19
   4   5   0  926.21   68.39
   4   5   0  990.50   65.29
  -4   5   0 1007.60   56.59
  -4   5   0  972.10   66.49
  -4   5   0 1035.90   59.79
   4   5   0 1038.20   61.09
  -4   5   0  975.90   59.59
   4   5   0 1019.10   67.39
  -4   5   0 1019.30   59.49
  -4   5   0  977.90   60.09
  -4   5   0  989.40   59.79
  -4   5   0  970.30   67.09
   4   5   0 1076.69   65.69
   4   5   0 1036.30   58.89
   4   5   0  966.40   65.39
   4   5   0  948.61   65.39
   4   5   0  987.70   58.99
  -4   5   0 1048.20   64.09
   4   5   0  947.51   64.39
  -4   5   0 1003.90   56.69
   4   5   0  944.11   69.69
   4   5   0 1040.60   70.79
   4   5   0  990.30   67.29
  -4   5   0  995.10   58.79
  -4   5   0 1042.60   57.89
   4   5   0 1047.90   57.39
   5  -5   0  648.84   51.19
   5  -5   0  695.43   43.90
  -5  -5   0  728.93   55.29
  -5  -5   0  700.33   46.90
  -5  -5   0  658.33   53.29
   5  -5   0  726.63   43.30
  -5  -5   0  745.43   51.79
   5  -5   0  700.03   42.90
   5  -5   0  673.23   52.89
   5  -5   0  707.73   44.60
   5  -5   0  706.63   44.50
  -5  -5   0  688.83   43.10
   5  -5   0  704.93   44.20
  -5  -5   0  684.53   54.69
   5  -5   0  698.43   54.29
   5  -5   0  727.53   53.99
  -5  -5   0  690.93   45.20
   5  -5   0  701.43   52.69
  -5  -5   0  683.53   43.10
   5  -5   0  724.73   44.00
  -5  -5   0  686.03   52.69
   5  -5   0  661.83   42.60
   5  -5   0  710.23   43.20
  -5  -5   0  689.53   43.50
  -5  -5   0  717.03   44.20
  -5  -5   0  734.23   43.40
   5  -5   0  653.63   52.09
   5  -5   0  699.73   44.50
  -5  -5   0  693.23   52.89
   5  -5   0  697.33   42.60
  -5  -5   0  694.83   43.60
   5  -5   0  654.53   45.60
  -5  -5   0  749.82   51.39
   5  -5   0  700.43   42.80
  -5  -5   0  629.94   50.29
  -5  -5   0  737.43   54.19
  -5  -5   0  704.33   50.49
  -5  -5   0  754.22   53.59
  -5  -5   0  726.13   46.90
  -5  -5   0  700.03   42.90
   5  -5   0  722.73   53.39
  -5  -5   0  695.53   51.89
   5  -5   0  675.83   56.99
  -5  -5   0  665.63   46.30
  -5  -5   0  741.73   57.59
  -5  -5   0  722.33   49.90
  -5  -5   0  710.23   52.09
   5  -5   0  651.13   45.80
   5  -5   0  683.73   50.99
  -5  -5   0  682.03   54.59
   5  -5   0  713.43   42.90
   5  -5   0  719.43   53.39
   5  -5   0  685.53   42.80
  -5  -5   0  693.73   53.89
   5  -5   0  700.13   43.10
  -5  -5   0  683.13   54.09
   5  -5   0  690.33   45.60
   5  -5   0  693.83   43.80
  -5  -5   0  634.54   44.50
  -5  -5   0  732.23   43.50
  -5  -5   0  699.83   51.79
  -5  -5   0  706.13   47.00
   5  -5   0  597.74   51.69
  -5  -5   0  638.14   43.50
   5  -5   0  715.53   57.99
  -5  -5   0  643.34   50.49
   5   5   0  760.22   51.69
   5   5   0  764.22   45.40
  -5   5   0  761.22   45.30
   5   5   0  770.32   54.59
  -5   5   0  740.93   43.50
  -5   5   0  756.72   43.50
  -5   5   0  806.22   55.79
   5   5   0  747.53   51.89
  -5   5   0  768.22   42.70
   5   5   0  790.22   52.69
  -5   5   0  768.92   46.20
   5   5   0  811.32   54.79
   5   5   0  747.83   54.89
   5   5   0  772.12   55.49
   5   5   0  814.12   54.89
   5   5   0  824.92   47.80
   5   5   0  823.42   57.69
   5   5   0  801.52   48.50
   5   5   0  735.63   45.30
   5   5   0  741.03   45.00
   5   5   0  763.62   54.09
  -5   5   0  752.42   45.70
  -5   5   0  764.82   50.09
  -5   5   0  772.22   45.80
   5   5   0  812.62   43.80
   5   5   0  781.82   53.09
   5   5   0  851.91   59.19
  -5   5   0  739.23   47.50
   5   5   0  829.62   56.39
   5   5   0  744.33   50.49
   5   5   0  723.13   53.99
   5   5   0  712.33   48.30
  -5   5   0  789.02   53.89
  -5   5   0  803.82   46.50
  -5   5   0  743.53   44.80
  -5   5   0  771.92   43.40
  -5   5   0  737.63   44.70
  -5   5   0  835.42   56.79
  -5   5   0  782.62   45.80
  -5   5   0  761.12   43.50
   5   5   0  763.82   56.99
   5   5   0  816.42   45.10
   5   5   0  758.02   48.90
  -5   5   0  798.12   48.00
  -5   5   0  770.62   46.60
  -5   5   0  732.83   45.00
  -5   5   0  759.72   54.49
  -5   5   0  768.32   49.10
  -5   5   0  781.72   46.70
   5   5   0  820.32   56.09
  -5   5   0  779.22   44.80
  -5   5   0  769.92   42.70
   5   5   0  714.53   54.19
   5   5   0  792.92   45.20
   5   5   0  819.92   57.79
  -6  -5   0   19.80    7.30
   6  -5   0   19.90    2.30
   6  -5   0   22.10    4.20
  -6  -5   0   13.10    9.90
   6  -5   0   23.60    4.40
  -6  -5   0   17.90    7.00
   6  -5   0   18.20    9.20
  -6  -5   0   21.50    3.50
  -6  -5   0   24.80    7.70
   6  -5   0   21.10    4.30
   6  -5   0   13.40    6.90
  -6  -5   0   18.10    7.80
   6  -5   0   13.60    7.80
   6  -5   0   21.00    5.40
  -6  -5   0   35.80   19.00
   6  -5   0   12.10    7.30
  -6  -5   0   30.80   12.80
   6  -5   0   29.40    4.20
   6  -5   0   26.30    9.80
   6  -5   0   18.60    3.10
  -6  -5   0   13.10    4.30
  -6  -5   0   19.20    3.50
  -6  -5   0   24.10    4.70
   6  -5   0   16.00    8.70
  -6  -5   0   14.40    7.50
  -6  -5   0   11.10    6.70
   6  -5   0   27.20    3.60
  -6  -5   0   17.40    9.70
  -6  -5   0   17.70    7.60
   6  -5   0   23.30    3.10
   6  -5   0   27.10    3.80
   6  -5   0   17.00    8.30
  -6  -5   0   18.20    8.00
  -6  -5   0   31.10    4.30
   6  -5   0   27.10    3.80
  -6  -5   0   27.50   10.90
  -6  -5   0   27.50    9.10
  -6  -5   0   22.20    6.90
  -6  -5   0   17.40    3.40
  -6  -5   0   24.70    4.00
  -6  -5   0   29.80    4.10
   6  -5   0   27.10    5.30
   6  -5   0   12.00    7.40
  -6  -5   0   31.30   10.30
  -6  -5   0   19.30    5.40
   6  -5   0   19.60    3.10
   6  -5   0   32.30   11.40
   6  -5   0   26.10    4.60
  -6  -5   0   13.90    8.00
  -6  -5   0   26.40    3.90
   6  -5   0   21.40    4.00
   6  -5   0   32.30    5.30
  -6  -5   0   16.40    6.10
  -6  -5   0   17.70    5.30
  -6  -5   0   18.40    3.20
   6  -5   0   26.40    5.00
  -6  -5   0   24.60   11.90
   6  -5   0   17.70    4.20
   6  -5   0   25.30    3.10
   6  -5   0   23.70    5.60
   6  -5   0   17.20    9.00
   6  -5   0   23.00    3.50
   6   5   0   17.40    4.50
  -6   5   0   14.60    7.50
  -6   5   0   15.30    4.90
  -6   5   0   12.00    4.90
   6   5   0   11.40    6.40
  -6   5   0   19.30    3.30
   6   5   0   12.70    7.50
  -6   5   0   23.10    4.70
   6   5   0    7.10   10.50
  -6   5   0   28.20    6.30
   6   5   0    7.20    8.20
  -6   5   0   17.30    3.00
  -6   5   0   15.80    4.10
  -6   5   0   22.90    5.40
   6   5   0   16.10    9.30
   6   5   0   16.20    8.10
   6   5   0   11.60    6.80
   6   5   0   15.90    5.30
  -6   5   0   20.50    4.50
   6   5   0    7.10    8.50
  -6   5   0   15.90    4.30
   6   5   0   14.90    8.00
  -6   5   0   16.60    4.50
   6   5   0   10.20    4.10
  -6   5   0   16.50    4.80
   6   5   0   15.30    8.70
   6   5   0   23.30    4.30
  -6   5   0   12.90    8.20
   6   5   0    5.30    9.70
   6   5   0   10.70    6.50
   6   5   0   13.10    3.80
   6   5   0   20.40    8.40
   6   5   0   12.60    5.30
   6   5   0   13.30    4.50
   6   5   0   34.70   11.50
   6   5   0   10.10    7.50
   6   5   0   20.30    6.80
   6   5   0   18.20    9.10
  -6   5   0   15.40    8.70
  -6   5   0   19.30    5.40
   6   5   0   18.20   14.70
  -6   5   0   12.40    7.30
  -6   5   0   19.80    4.30
   6   5   0   19.00    6.00
   6   5   0   26.60    9.70
  -6   5   0   26.90    6.80
   6   5   0   13.60    4.40
   6   5   0    9.90    7.00
  -6   5   0   15.80    6.50
  -6   5   0   19.00    2.90
   6   5   0   20.10    3.90
   6   5   0   29.20   10.90
  -6   5   0   18.30    2.60
   6   5   0   22.20    9.00
  -7  -5   0  445.46   35.20
   7  -5   0  441.66   26.60
  -7  -5   0  435.86   26.10
  -7  -5   0  309.27   34.20
   7  -5   0  438.26   24.70
   7  -5   0  416.16   24.90
   7  -5   0  425.56   26.90
   7  -5   0  434.36   26.80
   7  -5   0  402.56   35.00
   7  -5   0  453.05   26.50
   7  -5   0  423.76   25.00
   7  -5   0  433.36   26.20
  -7  -5   0  451.75   36.30
  -7  -5   0  426.16   25.50
  -7  -5   0  382.66   37.30
   7  -5   0  397.26   36.40
  -7  -5   0  424.66   35.70
   7  -5   0  428.16   30.20
   7  -5   0  442.66   26.70
   7  -5   0  430.66   26.20
  -7  -5   0  435.86   36.90
  -7  -5   0  419.06   36.30
   7  -5   0  445.66   25.40
   7  -5   0  447.16   25.50
   7  -5   0  398.96   24.90
   7  -5   0  399.56   24.40
  -7  -5   0  382.66   27.00
  -7  -5   0  435.76   25.40
   7  -5   0  426.96   40.20
  -7  -5   0  420.76   25.30
   7  -5   0  404.76   36.80
  -7  -5   0  390.36   25.10
  -7  -5   0  375.26   40.80
   7  -5   0  431.16   24.40
   7  -5   0  439.66   36.60
   7  -5   0  433.86   39.50
   7  -5   0  462.25   27.40
  -7  -5   0  430.46   25.10
  -7  -5   0  418.46   35.60
  -7  -5   0  432.16   26.40
  -7  -5   0  454.75   39.80
   7  -5   0  443.16   37.60
   7  -5   0  395.06   35.50
   7  -5   0  462.25   37.40
  -7  -5   0  419.16   25.50
  -7  -5   0  430.76   28.00
  -7  -5   0  421.26   36.00
  -7  -5   0  424.66   27.90
  -7  -5   0  389.06   25.60
  -7  -5   0  440.26   34.90
   7  -5   0  435.06   25.00
   7  -5   0  420.26   28.70
   7  -5   0  440.76   26.40
   7  -5   0  424.96   25.20
  -7  -5   0  425.76   35.40
  -7  -5   0  439.16   39.10
  -7  -5   0  394.16   37.50
   7   5   0  390.96   40.40
   7   5   0  389.56   27.10
   7   5   0  374.96   34.10
  -7   5   0  392.26   36.20
  -7   5   0  340.47   26.70
  -7   5   0  370.66   24.20
   7   5   0  405.46   35.90
  -7   5   0  383.96   27.20
  -7   5   0  357.36   28.70
   7   5   0  376.66   34.20
   7   5   0  369.16   28.40
  -7   5   0  387.76   28.80
  -7   5   0  331.47   30.30
  -7   5   0  388.96   27.90
   7   5   0  369.06   36.40
   7   5   0  374.46   26.70
  -7   5   0  392.76   29.80
  -7   5   0  364.16   27.30
   7   5   0  352.46   28.10
  -7   5   0  375.56   27.80
  -7   5   0  360.06   25.80
   7   5   0  344.47   36.00
   7   5   0  370.06   27.20
  -7   5   0  407.86   36.60
  -7   5   0  378.36   25.90
  -7   5   0  386.86   27.50
   7   5   0  366.06   36.70
   7   5   0  371.46   27.50
   7   5   0  397.16   26.30
  -7   5   0  372.06   29.20
  -7   5   0  354.66   30.80
  -7   5   0  387.96   24.70
   7   5   0  401.46   40.80
   7   5   0  414.26   37.50
   7   5   0  350.36   29.70
   7   5   0  374.06   37.80
  -7   5   0  386.16   35.20
   7   5   0  360.76   35.80
   7   5   0  371.56   39.90
   7   5   0  360.06   25.80
  -7   5   0  394.86   27.80
   7   5   0  334.47   35.30
   7   5   0  366.86   27.50
   7   5   0  385.36   37.40
  -7   5   0  387.06   37.10
   7   5   0  428.16   30.10
  -7   5   0  366.56   27.60
  -8  -5   0  262.97   20.70
  -8  -5   0  253.77   17.80
   8  -5   0  254.47   27.50
  -8  -5   0  263.77   18.40
   8  -5   0  284.27   19.50
   8  -5   0  246.88   19.50
   8  -5   0  285.37   42.50
   8  -5   0  279.97   18.10
   8  -5   0  244.38   18.20
   8  -5   0  242.08   16.70
  -8  -5   0  252.07   28.70
   8  -5   0  240.18   27.70
   8  -5   0  262.97   19.90
  -8  -5   0  261.37   18.10
   8  -5   0  253.07   31.40
  -8  -5   0  267.07   28.10
   8  -5   0  257.27   17.80
  -8  -5   0  224.98   27.40
   8  -5   0  244.88   19.30
  -8  -5   0  223.08   26.50
  -8  -5   0  269.67   30.70
   8  -5   0  255.07   18.80
  -8  -5   0  252.87   20.70
   8  -5   0  288.17   21.70
  -8  -5   0  288.77   28.90
  -8  -5   0  265.17   19.00
   8  -5   0  260.67   19.10
   8  -5   0  234.68   27.60
   8  -5   0  263.67   19.10
   8  -5   0  267.57   19.30
   8  -5   0  265.57   18.30
  -8  -5   0  249.38   27.90
   8  -5   0  266.17   18.30
  -8  -5   0  256.97   19.00
  -8  -5   0  223.88   27.40
  -8  -5   0  282.87   27.70
  -8  -5   0  253.87   18.10
  -8  -5   0  250.57   20.00
   8  -5   0  268.17   29.60
   8  -5   0  249.48   17.50
  -8  -5   0  284.57   32.20
  -8  -5   0  243.18   17.50
  -8  -5   0  261.97   27.40
  -8  -5   0  318.97   43.80
  -8  -5   0  275.07   17.90
   8  -5   0  251.47   17.40
   8  -5   0  269.87   19.10
   8  -5   0  269.57   17.70
   8  -5   0  269.77   17.50
  -8  -5   0  265.27   30.80
   8  -5   0  250.07   21.10
   8  -5   0  283.37   29.80
   8  -5   0  217.08   27.80
  -8   5   0  304.17   21.10
  -8   5   0  325.57   22.80
  -8   5   0  302.87   21.40
  -8   5   0  279.97   35.10
   8   5   0  324.57   35.70
  -8   5   0  299.07   19.30
   8   5   0  275.17   26.40
  -8   5   0  237.68   29.60
   8   5   0  302.97   31.60
  -8   5   0  303.47   28.70
   8   5   0  306.87   18.20
  -8   5   0  300.17   19.30
   8   5   0  284.67   21.00
   8   5   0  298.77   26.90
   8   5   0  324.37   33.00
   8   5   0  306.37   21.70
  -8   5   0  292.37   22.50
  -8   5   0  292.87   18.70
  -8   5   0  305.17   17.40
  -8   5   0  342.27   23.70
   8   5   0  291.67   20.70
   8   5   0  287.17   20.40
  -8   5   0  283.97   25.90
   8   5   0  300.07   31.00
  -8   5   0  312.97   28.80
   8   5   0  314.87   21.90
   8   5   0  290.37   31.10
   8   5   0  353.86   33.70
  -8   5   0  293.37   21.50
   8   5   0  379.06   35.30
  -8   5   0  269.77   22.00
   8   5   0  345.07   31.30
   8   5   0  301.67   23.60
   8   5   0  302.47   18.80
  -8   5   0  333.57   25.00
  -8   5   0  312.87   26.80
   8   5   0  284.57   20.30
  -8   5   0  240.38   29.70
  -8   5   0  311.77   21.20
  -8   5   0  304.17   20.80
   9  -5   0  114.49   23.00
   9  -5   0  112.29   10.80
  -9  -5   0   87.39   10.90
  -9  -5   0  107.39   20.70
  -9  -5   0   75.69   18.00
  -9  -5   0  151.48   30.20
   9  -5   0   94.79    8.30
  -9  -5   0   85.79   18.00
   9  -5   0   97.79    7.90
  -9  -5   0   97.19    8.40
  -9  -5   0  101.49   20.90
  -9  -5   0  105.19    9.40
  -9  -5   0   79.79   10.30
  -9  -5   0   96.59    8.80
  -9  -5   0   98.49    8.80
   9  -5   0   96.59    8.90
   9  -5   0  122.49   29.20
   9  -5   0  112.79    9.60
   9  -5   0  104.39   11.70
   9  -5   0   94.29    8.80
   9  -5   0   99.49    8.40
   9  -5   0   96.79    9.40
   9  -5   0   95.59    6.60
   9  -5   0   95.79    9.70
   9  -5   0  100.09    8.80
  -9  -5   0   74.69   20.90
   9  -5   0   91.89   19.50
   9  -5   0   91.69    7.80
   9  -5   0  122.99   23.10
   9  -5   0   97.39    8.00
  -9  -5   0   94.49    8.30
   9  -5   0  106.29   20.30
  -9  -5   0  102.19   21.20
   9  -5   0  100.29    9.60
  -9  -5   0   87.49   18.20
   9  -5   0  105.09    7.90
   9  -5   0   88.49   21.90
   9  -5   0  103.89   10.30
  -9  -5   0   86.59    8.10
  -9  -5   0   93.79   19.50
   9  -5   0  111.29   10.50
  -9  -5   0   86.49   19.00
   9  -5   0  115.79   12.40
  -9  -5   0  100.09    8.50
  -9  -5   0   91.09   10.90
   9  -5   0   95.49    9.50
   9   5   0  111.79   25.30
   9   5   0  104.69   10.50
  -9   5   0  103.99   14.10
   9   5   0  122.39   22.70
  -9   5   0   93.19   14.10
  -9   5   0  102.49   21.50
   9   5   0   92.19   13.80
  -9   5   0   94.59   11.70
   9   5   0  102.39   13.50
  -9   5   0   98.19   11.50
  -9   5   0  108.89   14.50
   9   5   0  120.99   23.50
   9   5   0  124.79   29.70
   9   5   0   99.19   25.80
   9   5   0  100.59   22.10
   9   5   0  100.09   13.30
  -9   5   0  106.99   19.90
   9   5   0   77.69   20.60
  -9   5   0   91.09   17.20
   9   5   0   85.79   10.10
  -9   5   0  123.49   17.50
  -9   5   0  111.69   20.70
  -9   5   0   95.89    9.10
  -9   5   0   77.09   13.50
   9   5   0  115.89   17.60
  -9   5   0  108.89   17.70
   9   5   0   90.79   11.40
  -9   5   0   94.99   12.50
  -9   5   0   90.09    8.60
   9   5   0   89.79   10.40
   9   5   0  150.38   26.60
  -9   5   0   79.79   12.90
  -9   5   0   84.29    8.80
   9   5   0  112.39   17.70
   9   5   0   88.79    9.10
  -9   5   0   79.99   21.10
   9   5   0   98.99   11.50
  -9   5   0  107.49   14.30
   9   5   0  114.69   26.30
   9   5   0   57.89   18.40
  -9   5   0   49.90   15.50
   9   5   0  119.39   18.50
   9   5   0   91.99    9.60
  -9   5   0  105.49   22.30
   9   5   0  111.79   13.00
 -10  -5   0   92.69    8.60
 -10  -5   0   96.09   28.80
 -10  -5   0   81.29   18.50
 -10  -5   0   88.49   12.90
 -10  -5   0  106.09   21.10
  10  -5   0   71.59    9.90
 -10  -5   0   82.59    7.80
  10  -5   0  100.59   25.80
  10  -5   0   75.39    9.50
 -10  -5   0   92.89    9.20
 -10  -5   0   79.69   18.00
 -10  -5   0   78.69    8.60
 -10  -5   0   81.89   18.70
  10  -5   0   88.29    9.40
 -10  -5   0   82.29   19.20
  10  -5   0   81.19    7.70
  10  -5   0   90.59    8.30
 -10  -5   0   82.79    8.20
  10  -5   0  101.29   22.00
  10  -5   0   86.19   20.80
  10  -5   0   81.89    7.30
  10  -5   0   82.99    8.70
 -10  -5   0   89.29    8.40
  10  -5   0  101.89   14.60
  10  -5   0   78.39   10.00
  10  -5   0   75.49   19.70
  10  -5   0   86.69   10.40
  10  -5   0   98.19   11.70
 -10  -5   0   74.19   17.40
 -10  -5   0   86.59    8.00
  10  -5   0   83.29   23.40
 -10  -5   0   82.99   22.50
  10  -5   0   85.99    7.40
  10  -5   0   85.79    8.00
  10  -5   0   80.99    8.20
 -10  -5   0   94.59   20.60
  10  -5   0   90.79    9.30
 -10  -5   0  125.39   23.60
 -10  -5   0  106.39   11.90
  10  -5   0   75.99    8.90
  10  -5   0   95.69    9.20
 -10  -5   0   97.19   22.90
 -10  -5   0   69.79   22.70
 -10  -5   0   99.99   11.30
  10  -5   0  142.59   26.60
  10   5   0   99.09   20.50
  10   5   0   92.99   10.70
  10   5   0   89.79    9.40
  10   5   0   89.49   21.00
 -10   5   0   83.39   12.60
  10   5   0  105.79   10.40
  10   5   0   95.29    8.70
 -10   5   0  126.79   23.60
  10   5   0   70.89   20.20
  10   5   0  101.39   12.00
 -10   5   0   83.99   12.20
 -10   5   0   74.79   19.50
  10   5   0  101.89   14.90
  10   5   0  119.19   18.40
  10   5   0  102.19   12.20
 -10   5   0   96.39   15.50
  10   5   0   83.79   16.80
 -10   5   0   96.59    9.00
 -10   5   0   92.29   16.30
 -10   5   0  114.29    9.20
 -10   5   0   71.49   11.10
 -10   5   0  111.79   16.70
 -10   5   0  107.59   16.20
 -10   5   0  103.79   12.80
 -10   5   0   97.39   23.20
  10   5   0   99.99   10.80
  10   5   0  100.89   15.40
 -10   5   0   82.79   16.60
  10   5   0   89.09   16.30
 -10   5   0  116.99   16.10
  10   5   0   90.29   21.50
  10   5   0  102.89   23.00
 -10   5   0  119.39   18.70
 -10   5   0   88.99    6.40
  10   5   0  123.49   27.30
  10   5   0   97.29   22.00
  10   5   0   74.99   20.00
  10   5   0  104.99   14.80
 -10   5   0   88.69   20.50
  10   5   0   86.69   12.70
 -10   5   0   87.49    6.20
  10   5   0  108.39   26.20
 -10   5   0  114.59   13.30
  10   5   0  103.99   23.80
 -10   5   0  106.09   20.80
  10   5   0   91.59   10.80
 -10   5   0   82.69   14.30
 -10   5   0   88.39    8.80
  11  -5   0   69.39    7.80
 -11  -5   0   75.79    7.80
 -11  -5   0  101.29   32.40
  11  -5   0   57.59   23.70
  11  -5   0   77.19    7.60
  11  -5   0   72.29    7.90
  11  -5   0   49.50   16.20
 -11  -5   0   93.39   30.90
 -11  -5   0   77.99    8.30
 -11  -5   0   55.29   10.50
 -11  -5   0   83.49   11.80
  11  -5   0   70.39   12.20
 -11  -5   0  132.89   28.30
  11  -5   0   62.39    7.10
  11  -5   0   66.49   21.10
  11  -5   0   67.99    6.50
 -11  -5   0   27.70   26.40
 -11  -5   0   91.29   12.40
 -11  -5   0   69.69   21.00
 -11  -5   0   61.89   21.10
 -11  -5   0   73.59    9.30
  11  -5   0   61.39    9.80
  11  -5   0   64.19    9.90
  11  -5   0   76.19   18.40
  11  -5   0  111.19   22.90
  11  -5   0   70.49    8.70
 -11  -5   0   67.49   20.50
  11  -5   0   74.39   12.60
 -11  -5   0   65.29    8.20
 -11  -5   0   60.59    7.30
 -11  -5   0   88.69   20.80
  11  -5   0   64.99    8.30
 -11  -5   0   66.79   17.60
  11  -5   0   72.99    6.60
 -11  -5   0   69.69    6.80
  11  -5   0   59.79   10.10
  11  -5   0   63.29    8.60
 -11  -5   0   78.29   18.50
  11  -5   0   72.59   19.70
 -11  -5   0   66.79   18.60
  11  -5   0   76.69    9.60
 -11  -5   0   74.69    7.40
 -11   5   0   67.49    5.50
 -11   5   0   63.79   19.80
 -11   5   0   92.09   17.50
  11   5   0   65.39   11.70
 -11   5   0   68.09    6.90
 -11   5   0   73.69   13.20
  11   5   0   72.59   11.30
  11   5   0  115.09   23.40
 -11   5   0   91.39   13.60
  11   5   0  101.39   26.30
  11   5   0   81.49   10.50
  11   5   0   57.19   11.00
  11   5   0   55.39   16.60
 -11   5   0   70.19   12.10
 -11   5   0   69.79   11.50
 -11   5   0   82.59    8.70
  11   5   0  109.39   23.30
  11   5   0   93.89   15.80
 -11   5   0   62.59   17.40
 -11   5   0   89.49   29.20
 -11   5   0   87.09   15.50
 -11   5   0   89.19   22.50
  11   5   0   53.79   16.90
  11   5   0   98.39   15.40
  11   5   0   72.09   14.40
 -11   5   0   62.79   14.70
 -11   5   0   83.29   12.40
 -11   5   0   71.89    8.60
  11   5   0   49.20   21.40
  11   5   0   81.59    8.30
 -11   5   0   76.19   14.00
 -11   5   0   69.19    8.30
  11   5   0   59.69    8.20
  11   5   0   83.99   16.40
  11   5   0   58.59   18.60
 -11   5   0   69.29    5.40
  11   5   0   54.89   15.90
  11   5   0   84.49   11.30
  11   5   0   80.39   25.00
 -11   5   0   81.79   22.10
  11   5   0   90.89   22.30
  11   5   0   70.79   12.30
 -11   5   0   82.79   15.10
  11   5   0   66.29    9.60
 -11   5   0   63.19   21.60
 -11   5   0   73.49   22.00
  12  -5   0   23.30    6.10
 -12  -5   0   33.20   14.80
  12  -5   0   10.40    6.60
 -12  -5   0   16.00   11.10
  12  -5   0   17.60    4.70
  12  -5   0   36.60   15.50
  12  -5   0   18.10    3.60
  12  -5   0   19.40    5.20
  12  -5   0   15.00    7.80
 -12  -5   0   22.10    7.90
 -12  -5   0   65.79   21.60
  12  -5   0   15.80    5.40
  12  -5   0    8.40    4.10
  12  -5   0   11.00    6.10
 -12  -5   0   14.20    5.20
  12  -5   0   -2.50   10.40
 -12  -5   0   14.20   13.00
  12  -5   0   17.70    8.80
  12  -5   0   18.60    6.60
 -12  -5   0   19.60   12.90
  12  -5   0   19.40   13.40
  12  -5   0   18.10    6.30
  12  -5   0   23.40   15.60
 -12  -5   0   15.80   16.60
 -12  -5   0   17.70    7.20
 -12  -5   0   12.80   10.90
 -12  -5   0   14.30   16.30
 -12  -5   0   15.50    5.30
 -12  -5   0   13.50    4.90
  12  -5   0   26.30    6.30
 -12  -5   0   29.40   18.90
  12  -5   0   18.50    3.60
 -12  -5   0   16.00    7.50
  12  -5   0   -3.10    9.10
 -12  -5   0   17.00    4.10
  12  -5   0   22.40    5.20
  12  -5   0   21.30   15.10
 -12  -5   0   17.70   13.00
  12   5   0    2.10   19.20
  12   5   0   21.50   11.70
 -12   5   0   21.30    8.90
 -12   5   0   12.10   14.30
  12   5   0   13.80   13.80
 -12   5   0   24.30    5.50
 -12   5   0   16.70    5.30
  12   5   0   20.10   10.40
  12   5   0   16.20    7.10
 -12   5   0   12.60   14.20
 -12   5   0   -8.10   10.70
  12   5   0   33.00   18.00
  12   5   0   17.80   14.00
  12   5   0    5.70    7.40
  12   5   0   11.80    5.10
 -12   5   0   25.60   10.40
  12   5   0   21.00    7.00
  12   5   0   11.70    7.80
  12   5   0   17.00    6.90
 -12   5   0   16.00    8.50
  12   5   0   17.30    5.00
  12   5   0   12.80    7.20
  12   5   0   13.40    5.30
 -12   5   0   13.30    2.70
  12   5   0   11.60    7.50
  12   5   0   14.70    7.00
 -12   5   0   -1.50   13.50
  12   5   0    3.90   11.30
  12   5   0   10.10    5.30
  12   5   0   15.70   14.60
 -12   5   0    1.20    9.50
  12   5   0    7.80   16.00
  12   5   0   18.00    7.90
 -12   5   0   15.50   13.20
 -12   5   0   18.70    3.20
 -12   5   0   23.40   10.00
 -12   5   0   12.10    4.20
  12   5   0   10.20   14.20
 -12   5   0   20.50    9.90
  12   5   0   21.10    4.70
 -12   5   0   19.60   12.20
 -12   5   0   13.90    4.60
  12   5   0    5.20   11.20
 -12   5   0    2.80    7.30
 -13  -5   0   16.80   12.50
 -13  -5   0    1.60   12.20
  13  -5   0   20.60    5.00
  13  -5   0   21.00    6.00
  13  -5   0   21.90    7.40
  13  -5   0   16.10   12.40
  13  -5   0   19.30    8.70
  13  -5   0    9.90    6.50
 -13  -5   0   20.50    5.50
  13  -5   0   18.10    9.10
 -13  -5   0    4.50   11.10
 -13  -5   0    1.70   14.00
 -13  -5   0    5.60   11.50
 -13  -5   0   25.60    6.40
 -13  -5   0   22.40    9.40
  13  -5   0   31.50   27.70
  13  -5   0   13.10   17.80
 -13  -5   0    6.40   14.30
 -13  -5   0   21.30   12.80
  13  -5   0   26.30   15.20
  13  -5   0   21.20    5.30
 -13  -5   0   16.20   15.40
  13  -5   0    2.50    9.90
  13  -5   0   35.30   16.30
 -13  -5   0   37.30   10.40
 -13  -5   0   41.40   17.70
 -13  -5   0   24.90    6.80
 -13  -5   0    9.40    5.50
 -13  -5   0   46.80   20.10
  13  -5   0   20.20    8.60
  13  -5   0   11.60    7.80
 -13  -5   0   14.80    9.00
  13  -5   0   17.30    7.50
  13  -5   0   20.30    6.60
  13   5   0   -4.00   20.40
 -13   5   0    6.80   13.10
 -13   5   0    7.00   12.70
  13   5   0    4.10    6.50
  13   5   0    7.80    8.20
  13   5   0    9.20    5.30
 -13   5   0    2.70    7.80
  13   5   0    1.80    5.70
  13   5   0   11.70    9.90
  13   5   0   21.50   16.20
  13   5   0   12.80    7.60
  13   5   0   -2.10   12.90
 -13   5   0   11.50    8.40
  13   5   0    0.40   23.40
  13   5   0   14.90   11.90
  13   5   0    6.30    5.10
 -13   5   0   13.80   14.90
  13   5   0    7.20    4.10
  13   5   0    4.70    6.30
 -13   5   0    4.20    4.30
  13   5   0   -2.00   12.40
  13   5   0   18.50   16.00
  13   5   0    2.50    5.70
  13   5   0    6.50    5.40
  13   5   0    6.50    5.90
  13   5   0   22.40   15.80
  13   5   0    0.60    8.00
  13   5   0   23.60   18.30
  13   5   0   22.40   16.90
  13   5   0    8.10    3.70
  13   5   0    8.40    8.30
 -13   5   0   11.10    8.50
 -13   5   0    5.20    5.30
 -13   5   0   34.00   21.20
 -13   5   0   12.70   15.70
  13   5   0   -1.30    6.30
 -13   5   0   28.60   19.00
 -13   5   0    8.70   15.20
 -13   5   0   10.60    8.70
 -13   5   0    6.50   13.20
  13   5   0    0.50    6.50
  14  -5   0    1.90   19.10
 -14  -5   0  -12.90   14.20
 -14  -5   0    5.60    4.90
  14  -5   0   30.90   32.10
  14  -5   0    5.60   15.90
 -14  -5   0   -6.00   12.50
  14  -5   0    0.00    4.70
 -14  -5   0   -0.70    9.60
  14  -5   0    2.40    5.40
  14  -5   0   -3.70    7.50
  14  -5   0    5.70   21.20
  14  -5   0    6.60    7.30
 -14  -5   0    6.60    7.90
 -14  -5   0   -3.40    9.20
 -14  -5   0  -10.30   15.60
 -14  -5   0  -11.70   13.70
 -14  -5   0  -10.50   13.00
 -14  -5   0   -0.90    7.00
  14  -5   0    7.30   14.80
 -14  -5   0   -4.70   14.60
 -14  -5   0   -6.00    9.00
  14  -5   0    4.40    4.60
  14  -5   0    5.60    6.00
 -14  -5   0    7.10   12.40
 -14  -5   0    5.70    6.80
  14  -5   0    1.40    5.30
  14  -5   0    3.40    4.50
  14  -5   0    5.70    6.60
 -14  -5   0    3.70   18.40
 -14  -5   0    0.00   12.10
  14  -5   0   14.50   15.70
 -14  -5   0   -2.00   14.70
 -14  -5   0    8.80    7.40
  14   5   0   -4.10    8.00
 -14   5   0    7.80    6.80
 -14   5   0    8.80   14.70
 -14   5   0   10.20   20.50
  14   5   0   10.50    8.80
  14   5   0   14.90    6.80
  14   5   0    8.20    8.50
  14   5   0    4.30    3.60
  14   5   0    8.40    8.70
  14   5   0   14.00   18.00
  14   5   0   -0.60    6.50
  14   5   0    1.50    6.70
  14   5   0   14.10   20.10
 -14   5   0   29.40   16.50
 -14   5   0   13.20   17.60
 -14   5   0    2.50   15.70
 -14   5   0   12.00   12.10
  14   5   0    6.00    3.90
 -14   5   0    0.10   18.70
  14   5   0  -14.10   27.70
 -14   5   0   -9.40   15.60
 -14   5   0   -6.60   30.30
 -14   5   0   13.40    7.40
  14   5   0    5.00    8.50
  14   5   0  -12.70   17.60
  14   5   0   13.50    6.30
 -14   5   0   14.40    9.70
 -14   5   0    7.10   10.70
  14   5   0    1.70    5.60
  14   5   0    4.90    7.60
  14   5   0    4.70    6.20
  14   5   0    7.60    5.70
 -14   5   0    2.10    6.00
 -14   5   0    8.00    8.00
  14   5   0   14.70   16.10
 -14   5   0   -1.90   21.00
  14   5   0   24.60   22.80
  14   5   0    7.80    6.90
  14   5   0   -6.30   16.60
  14   5   0   14.80    9.90
 -14   5   0   11.50   11.00
 -14   5   0   17.10   19.80
   0  -6   0 1521.45   98.59
   0  -6   0 1521.65   91.59
   0  -6   0 1529.75   94.49
   0  -6   0 1545.45   96.19
   0  -6   0 1601.04   87.99
   0  -6   0 1475.15   91.59
   0  -6   0 1504.45   94.39
   0  -6   0 1559.54   93.49
   0  -6   0 1506.95   91.79
   0  -6   0 1586.14   94.29
   0  -6   0 1536.65   91.39
   0  -6   0 1504.25   94.09
   0  -6   0 1658.83   94.99
   0  -6   0 1544.35   99.89
   0  -6   0 1583.64   96.69
   0  -6   0 1551.54   89.79
   0  -6   0 1598.14   92.59
   0  -6   0 1619.74   96.79
   0  -6   0 1508.75   92.89
   0  -6   0 1559.34   88.89
   0  -6   0 1533.85   88.99
   0  -6   0 1661.83   88.39
   0  -6   0 1551.94   88.89
   0  -6   0 1578.64   92.59
   0  -6   0 1615.94   88.09
   0  -6   0 1678.43   90.09
   0  -6   0 1531.75   93.39
   0  -6   0 1537.75   92.79
   0  -6   0 1637.54   93.59
   0  -6   0 1582.44   88.09
   0  -6   0 1687.93   88.59
   0  -6   0 1666.63   89.29
   0  -6   0 1655.93   88.19
   0  -6   0 1544.95  100.39
   0  -6   0 1646.74   89.69
   0  -6   0 1597.84   88.49
   0  -6   0 1590.84  101.49
   0   6   0 1449.15   99.79
   0   6   0 1454.75   94.99
   0   6   0 1486.35   98.79
   0   6   0 1496.05   87.99
   0   6   0 1485.25   93.59
   0   6   0 1457.15   91.79
   0   6   0 1342.37   97.69
   0   6   0 1447.06   92.89
   0   6   0 1409.66   93.09
   0   6   0 1480.75   93.39
   0   6   0 1472.25   95.29
   0   6   0 1518.65   97.09
   0   6   0 1387.16   90.39
   0   6   0 1411.06  101.39
   0   6   0 1460.05   95.29
   0   6   0 1467.25   92.69
   0   6   0 1508.65   93.29
   0   6   0 1511.95   96.69
   0   6   0 1489.15   95.59
   0   6   0 1461.65  102.09
   0   6   0 1463.55   99.39
   0   6   0 1389.36   92.49
   0   6   0 1375.96   90.89
   0   6   0 1490.75   91.29
   0   6   0 1505.55   97.49
   0   6   0 1350.76   94.09
   0   6   0 1416.46   93.39
   0   6   0 1538.45   94.39
   0   6   0 1461.85   88.19
   0   6   0 1520.45   95.49
   1  -6   0   77.19   11.30
  -1  -6   0   74.29    6.20
   1  -6   0   63.69    4.80
   1  -6   0   70.19    8.10
  -1  -6   0   62.69    9.40
   1  -6   0   72.19    8.50
   1  -6   0   60.09    5.40
   1  -6   0   79.29   11.90
   1  -6   0   69.09    6.50
  -1  -6   0   68.49   10.60
  -1  -6   0  116.19   18.20
   1  -6   0   80.09    9.20
  -1  -6   0   83.29   11.50
   1  -6   0   90.09   18.30
   1  -6   0   70.99   10.90
   1  -6   0   69.29   13.60
  -1  -6   0   73.49    8.40
  -1  -6   0   74.99   11.40
  -1  -6   0   74.29    5.50
   1  -6   0   72.79    7.00
  -1  -6   0   66.59    4.70
  -1  -6   0   67.49    5.50
  -1  -6   0   97.19   17.70
  -1  -6   0   70.09   10.40
   1  -6   0   68.59    8.30
  -1  -6   0   72.09    6.80
  -1  -6   0   77.89   14.00
   1  -6   0   94.79   16.50
  -1  -6   0   76.99    9.00
   1  -6   0   71.59    5.90
  -1  -6   0   81.09   12.10
  -1  -6   0   69.69    5.50
  -1  -6   0   75.49   12.40
  -1  -6   0   77.99   13.00
   1  -6   0   74.59    4.80
  -1  -6   0   83.39    7.00
   1  -6   0   68.49    5.10
   1  -6   0   68.89    4.50
   1  -6   0   80.59   12.80
  -1  -6   0  102.79   14.90
  -1  -6   0   88.69   10.70
   1  -6   0   62.89    6.70
   1  -6   0   66.79    6.00
   1  -6   0   83.49   11.00
   1  -6   0   66.19    6.70
   1  -6   0   63.69    6.40
  -1  -6   0   66.29    5.40
  -1  -6   0   65.89   11.60
  -1  -6   0   72.19    6.00
   1  -6   0   68.59    9.50
   1  -6   0   75.89    6.70
  -1  -6   0   71.19    8.40
  -1  -6   0   77.59    8.20
  -1  -6   0   86.99   16.70
   1  -6   0   71.39    5.40
  -1  -6   0   73.99    5.60
  -1  -6   0   64.79    5.30
  -1  -6   0   54.89   13.20
   1  -6   0   78.19   11.10
   1  -6   0   71.59   12.50
   1  -6   0   66.29    6.10
   1  -6   0   95.29   12.80
  -1  -6   0   61.29    5.80
   1  -6   0   68.69    8.30
  -1  -6   0   65.99    6.30
  -1  -6   0   80.39    6.50
   1  -6   0   65.19    6.70
   1  -6   0   80.49   13.50
   1  -6   0   70.79    6.30
   1  -6   0   62.99    9.30
   1  -6   0   72.19    4.50
   1  -6   0   65.69    6.00
  -1  -6   0   85.29   12.50
   1  -6   0   67.79    5.60
   1  -6   0   69.39    4.70
  -1  -6   0   75.59   12.00
  -1  -6   0   62.89    4.80
   1  -6   0   72.19    8.70
  -1   6   0   51.49    9.00
  -1   6   0   63.39    9.20
  -1   6   0   49.99   14.40
  -1   6   0   56.79    7.00
   1   6   0   52.79   13.60
   1   6   0   56.99    6.00
   1   6   0   53.59   10.10
  -1   6   0   51.19    6.40
   1   6   0   48.50    9.70
  -1   6   0   61.39   10.00
  -1   6   0   63.69   10.30
   1   6   0   52.19   13.10
   1   6   0   33.30   10.70
   1   6   0   63.69   12.60
  -1   6   0   44.80   12.10
   1   6   0   71.79   18.00
  -1   6   0   71.09   13.80
   1   6   0   34.40   10.20
  -1   6   0   64.39    9.50
   1   6   0   77.89   14.20
  -1   6   0   58.79    9.70
  -1   6   0   63.69   10.40
   1   6   0   74.09   13.30
  -1   6   0   46.30    8.80
   1   6   0   52.59   11.10
   1   6   0   64.99   13.10
   1   6   0   53.69    7.60
   1   6   0   58.99   10.40
   1   6   0   73.89   14.30
  -1   6   0   52.79    9.50
   1   6   0   51.19    7.20
  -1   6   0   61.29   11.60
  -1   6   0   68.69   11.20
  -1   6   0   46.40   11.50
  -1   6   0   49.00   10.10
   1   6   0   53.89   12.70
  -1   6   0   50.29    8.90
  -1   6   0   65.69   12.50
   1   6   0   73.59   11.10
  -1   6   0   63.39   10.00
   1   6   0   65.19   11.90
  -1   6   0   63.19    9.60
   1   6   0   48.10   10.90
  -1   6   0   47.20   12.20
   1   6   0   57.99    5.30
   1   6   0   53.49   10.60
   1   6   0   49.20   10.80
  -1   6   0   47.20    9.00
   1   6   0   65.79   11.50
   1   6   0   60.69   11.00
   1   6   0   54.39    5.80
   2  -6   0  278.67   18.00
   2  -6   0  255.37   24.30
  -2  -6   0  259.07   17.00
  -2  -6   0  281.47   23.10
  -2  -6   0  296.77   18.50
   2  -6   0  257.37   19.70
   2  -6   0  270.57   17.90
   2  -6   0  277.87   22.80
   2  -6   0  267.27   28.70
   2  -6   0  269.27   19.80
  -2  -6   0  258.37   17.00
  -2  -6   0  281.57   24.10
  -2  -6   0  263.17   21.30
  -2  -6   0  268.57   18.40
   2  -6   0  274.87   20.00
   2  -6   0  276.57   22.80
   2  -6   0  284.87   22.70
  -2  -6   0  264.27   18.40
  -2  -6   0  290.17   24.30
  -2  -6   0  314.57   25.70
  -2  -6   0  268.67   17.70
  -2  -6   0  289.67   25.80
  -2  -6   0  260.67   24.40
  -2  -6   0  252.57   22.00
  -2  -6   0  269.87   20.70
   2  -6   0  281.07   17.00
  -2  -6   0  284.07   26.00
  -2  -6   0  266.57   16.80
   2  -6   0  287.77   17.80
  -2  -6   0  270.67   18.50
   2  -6   0  283.87   18.60
  -2  -6   0  282.07   22.60
  -2  -6   0  243.08   27.20
  -2  -6   0  264.37   22.70
  -2  -6   0  275.67   16.70
   2  -6   0  271.57   18.00
   2  -6   0  283.37   20.20
   2  -6   0  243.68   21.50
   2  -6   0  273.87   18.80
  -2  -6   0  269.17   24.20
   2  -6   0  266.47   18.70
  -2  -6   0  308.47   27.40
  -2  -6   0  265.17   25.10
   2  -6   0  269.67   17.50
   2  -6   0  301.67   26.50
  -2  -6   0  275.57   23.50
   2  -6   0  330.57   30.60
   2  -6   0  280.87   20.50
   2  -6   0  265.77   16.30
   2  -6   0  261.97   16.60
   2  -6   0  273.37   17.40
  -2  -6   0  282.47   17.10
  -2  -6   0  278.27   18.20
   2  -6   0  273.07   23.30
   2  -6   0  281.87   21.40
  -2  -6   0  244.88   26.00
  -2  -6   0  250.77   23.20
   2  -6   0  266.37   24.30
  -2  -6   0  263.67   20.80
  -2  -6   0  286.37   17.30
   2  -6   0  261.27   17.30
  -2  -6   0  273.57   17.70
   2  -6   0  272.77   21.30
  -2  -6   0  283.87   17.30
   2  -6   0  267.27   20.60
   2  -6   0  288.37   19.80
   2  -6   0  270.77   19.30
   2  -6   0  281.87   16.40
  -2  -6   0  241.38   24.90
  -2  -6   0  230.98   22.60
   2  -6   0  268.77   17.00
  -2  -6   0  273.87   21.30
  -2  -6   0  250.97   24.30
   2  -6   0  274.97   16.80
   2   6   0  289.17   23.50
  -2   6   0  273.97   28.90
   2   6   0  294.17   24.60
  -2   6   0  286.97   16.30
   2   6   0  300.97   23.70
   2   6   0  245.38   20.50
  -2   6   0  248.48   18.50
  -2   6   0  260.07   28.30
  -2   6   0  246.68   21.30
  -2   6   0  270.67   16.30
   2   6   0  269.37   23.10
   2   6   0  257.87   25.30
   2   6   0  284.77   23.10
  -2   6   0  272.87   21.10
  -2   6   0  276.47   18.40
   2   6   0  280.27   26.90
   2   6   0  304.27   29.70
   2   6   0  265.87   25.40
   2   6   0  292.07   25.70
  -2   6   0  302.07   22.30
   2   6   0  300.27   18.60
   2   6   0  278.67   25.00
  -2   6   0  283.07   21.40
  -2   6   0  239.98   22.30
  -2   6   0  302.57   24.00
   2   6   0  288.47   26.00
   2   6   0  270.47   17.70
   2   6   0  292.07   25.60
   2   6   0  267.47   27.00
   2   6   0  299.87   24.30
  -2   6   0  297.37   21.90
  -2   6   0  292.47   20.60
   2   6   0  302.87   29.10
  -2   6   0  267.57   21.40
   2   6   0  307.47   28.70
  -2   6   0  276.07   21.40
   2   6   0  281.97   18.30
   2   6   0  291.07   24.00
  -2   6   0  274.07   20.20
   2   6   0  267.57   20.20
   2   6   0  276.17   28.60
  -2   6   0  268.27   20.30
   2   6   0  296.57   26.30
   2   6   0  256.17   24.30
   2   6   0  290.67   21.50
   2   6   0  272.37   25.60
  -2   6   0  268.07   20.20
   2   6   0  293.27   21.10
  -2   6   0  240.38   20.30
  -2   6   0  274.27   25.70
  -2   6   0  287.27   21.50
   2   6   0  290.07   26.90
   2   6   0  237.68   24.20
  -2   6   0  301.87   21.40
  -2   6   0  300.47   23.70
  -2   6   0  261.07   19.90
  -2   6   0  296.07   26.90
   3  -6   0 1129.19   66.39
  -3  -6   0 1144.49   75.19
  -3  -6   0 1125.29   74.59
  -3  -6   0 1077.29   76.09
   3  -6   0  965.30   79.99
  -3  -6   0 1060.79   73.99
  -3  -6   0 1078.19   66.89
   3  -6   0 1134.99   67.39
  -3  -6   0 1122.19   74.99
  -3  -6   0 1124.99   71.19
  -3  -6   0 1096.19   66.29
   3  -6   0 1039.00   74.89
  -3  -6   0 1094.39   74.69
   3  -6   0 1168.78   67.49
   3  -6   0 1124.69   68.09
   3  -6   0 1097.19   66.59
  -3  -6   0 1099.49   66.49
   3  -6   0 1103.59   74.29
  -3  -6   0 1065.29   78.89
  -3  -6   0 1099.19   66.89
  -3  -6   0 1196.18   67.59
  -3  -6   0 1080.39   71.69
  -3  -6   0 1043.00   65.89
  -3  -6   0 1094.59   71.79
  -3  -6   0 1236.48   67.89
   3  -6   0 1119.59   67.39
  -3  -6   0 1069.29   76.79
  -3  -6   0 1120.99   76.29
  -3  -6   0 1186.98   74.19
   3  -6   0 1108.79   74.79
  -3  -6   0 1038.50   67.69
   3  -6   0 1122.19   74.19
   3  -6   0 1078.39   67.49
  -3  -6   0 1072.09   66.09
   3  -6   0 1187.48   74.29
  -3  -6   0 1101.29   75.39
  -3  -6   0 1113.99   67.49
  -3  -6   0 1100.59   67.49
  -3  -6   0 1093.19   74.89
   3  -6   0 1082.29   67.09
  -3  -6   0 1085.69   66.09
  -3  -6   0 1125.09   76.69
   3  -6   0 1092.59   67.19
  -3  -6   0 1048.20   77.19
  -3  -6   0 1048.80   73.69
   3  -6   0 1084.09   69.19
   3  -6   0 1140.89   67.99
  -3  -6   0 1105.39   66.19
   3  -6   0 1115.19   66.59
   3  -6   0 1186.18   66.69
  -3  -6   0 1100.59   76.59
   3  -6   0 1133.59   67.69
   3  -6   0 1099.49   69.79
  -3  -6   0 1088.19   73.39
  -3  -6   0 1135.29   66.49
  -3  -6   0 1148.49   73.89
  -3  -6   0 1082.99   78.69
   3  -6   0 1129.99   66.09
   3  -6   0 1094.69   67.89
   3  -6   0 1080.09   67.09
  -3  -6   0 1074.39   70.89
   3  -6   0 1109.09   65.89
   3  -6   0 1105.69   81.59
   3  -6   0 1127.49   67.89
  -3  -6   0 1089.29   73.19
   3   6   0 1093.09   74.39
  -3   6   0 1179.18   75.29
  -3   6   0 1247.08   71.09
  -3   6   0 1176.98   67.49
   3   6   0 1246.18   74.39
   3   6   0 1209.48   75.19
  -3   6   0 1118.79   67.89
  -3   6   0 1144.49   67.09
   3   6   0 1207.38   74.39
  -3   6   0 1191.48   71.69
   3   6   0 1181.78   73.89
  -3   6   0 1162.28   69.49
   3   6   0 1119.19   75.09
  -3   6   0 1190.58   70.09
   3   6   0 1171.28   78.69
   3   6   0 1141.49   77.59
   3   6   0 1193.18   75.39
  -3   6   0 1174.98   70.19
   3   6   0 1096.19   79.49
   3   6   0 1167.88   74.89
   3   6   0 1195.68   67.49
   3   6   0 1165.68   79.39
   3   6   0 1190.38   74.59
   3   6   0 1241.48   79.49
  -3   6   0 1186.28   76.99
   3   6   0 1132.99   70.09
  -3   6   0 1232.28   72.49
  -3   6   0 1177.68   70.49
  -3   6   0 1126.39   67.69
  -3   6   0 1212.08   70.69
  -3   6   0 1138.59   65.39
   3   6   0 1169.98   79.99
   3   6   0 1199.78   67.89
   3   6   0 1150.28   76.59
  -3   6   0 1204.48   70.59
  -3   6   0 1198.88   80.69
   3   6   0 1204.68   78.99
   3   6   0 1210.28   75.09
  -3   6   0 1153.28   68.99
   3   6   0 1071.29   70.69
   3   6   0 1196.48   71.49
   3   6   0 1200.88   77.99
  -3   6   0 1173.28   65.49
  -3   6   0 1196.98   71.69
   3   6   0 1173.78   79.89
  -3   6   0 1219.18   81.59
   3   6   0 1184.58   74.69
   3   6   0 1198.68   78.09
   3   6   0 1155.48   80.89
  -3   6   0 1126.59   75.29
   3   6   0 1244.18   68.19
  -3   6   0 1164.88   68.99
  -3   6   0 1247.28   76.39
   3   6   0 1142.69   68.89
   3   6   0 1244.78   72.49
  -3   6   0 1126.79   68.89
  -3   6   0 1156.08   69.39
   3   6   0 1146.09   77.69
   3   6   0 1174.68   76.79
  -3   6   0 1199.08   70.89
   3   6   0 1172.28   76.89
  -3   6   0 1230.08   70.89
   4  -6   0   74.89    5.80
  -4  -6   0   51.59   13.00
  -4  -6   0   64.59   12.90
  -4  -6   0   53.99   12.90
  -4  -6   0   62.59    5.50
   4  -6   0   86.09   15.80
   4  -6   0   68.39    4.90
  -4  -6   0   65.59   16.70
   4  -6   0   64.69    6.70
   4  -6   0   63.59    4.60
   4  -6   0   90.79   14.90
  -4  -6   0   89.89   13.20
  -4  -6   0  103.69   15.10
  -4  -6   0   65.39    5.30
  -4  -6   0   73.19   14.50
   4  -6   0   70.09   15.20
   4  -6   0   51.49   14.00
   4  -6   0   89.29   14.70
  -4  -6   0   52.89    6.10
  -4  -6   0   62.49    6.60
  -4  -6   0   65.49    7.40
  -4  -6   0   64.99    5.90
  -4  -6   0   96.39   14.30
  -4  -6   0   65.49    5.10
  -4  -6   0   58.99    7.20
  -4  -6   0   78.89   15.10
   4  -6   0   72.49    7.20
  -4  -6   0   85.99   16.80
  -4  -6   0   79.19   13.30
   4  -6   0   64.29    5.00
   4  -6   0   61.99    6.30
  -4  -6   0   84.19   16.60
  -4  -6   0   45.40   12.40
  -4  -6   0   66.99    7.10
   4  -6   0   69.99    6.20
  -4  -6   0   88.59   15.00
   4  -6   0   68.19    4.80
   4  -6   0   66.69    5.40
   4  -6   0   77.19   15.60
  -4  -6   0   59.89   11.20
   4  -6   0   58.89    6.80
  -4  -6   0   67.89    6.10
  -4  -6   0   60.79   10.70
   4  -6   0   70.69    8.20
   4  -6   0   48.20   12.70
  -4  -6   0   98.99   17.30
  -4  -6   0   73.09   13.90
  -4  -6   0   69.99    6.50
  -4  -6   0   73.69    5.10
   4  -6   0   71.79    6.40
  -4  -6   0   58.19   11.60
  -4  -6   0   65.89    5.00
   4  -6   0   58.79    5.40
   4  -6   0   67.09    5.50
  -4  -6   0   64.39    5.40
  -4  -6   0   72.99    6.50
   4  -6   0   61.39   16.20
  -4  -6   0   52.19   11.70
   4  -6   0   77.09    8.20
  -4  -6   0   71.99    5.70
  -4  -6   0   57.59   12.10
   4   6   0   81.49   16.20
  -4   6   0   60.19    8.90
   4   6   0   43.90   10.70
   4   6   0   47.10    5.00
  -4   6   0   32.50   11.30
   4   6   0   50.79   14.00
   4   6   0   76.29   16.30
  -4   6   0   53.99    6.80
   4   6   0   69.39   17.30
  -4   6   0   47.90    7.70
   4   6   0   65.19   15.50
  -4   6   0   50.79    7.70
   4   6   0   48.20    4.90
   4   6   0   48.30    9.30
   4   6   0   63.49   15.00
  -4   6   0   72.89   13.80
  -4   6   0   48.30    4.50
   4   6   0   47.00   13.80
   4   6   0   75.79   12.40
  -4   6   0   54.19    5.00
  -4   6   0   64.79   14.20
   4   6   0   46.40    9.60
  -4   6   0   43.50    7.50
   4   6   0   48.00    6.20
   4   6   0   58.09   11.80
   4   6   0   64.79   12.10
  -4   6   0   52.69    7.30
   4   6   0   59.19   10.50
  -4   6   0   57.99    6.00
  -4   6   0   61.89    8.70
  -4   6   0   57.19   12.00
   4   6   0   56.29    6.50
  -4   6   0   49.60    6.30
   4   6   0   64.99   12.20
  -4   6   0   48.40    4.50
   4   6   0   57.69   12.60
   4   6   0   56.89   12.60
   4   6   0   73.09   10.90
   4   6   0   44.60   10.50
  -4   6   0   61.29   14.60
  -4   6   0   52.39    6.50
   4   6   0   54.39   12.20
   4   6   0   48.80    6.50
   4   6   0   47.50   14.70
   4   6   0   63.09   13.90
   4   6   0   46.10   11.30
  -4   6   0   63.49    9.20
  -4   6   0   54.19    5.90
  -4   6   0   56.79   15.70
  -4   6   0   65.89    7.30
   4   6   0   55.19    6.70
   4   6   0   51.29    6.20
   4   6   0   52.89   10.70
   4   6   0   43.50   13.50
  -5  -6   0  374.76   36.10
  -5  -6   0  415.86   26.00
  -5  -6   0  409.46   23.00
  -5  -6   0  366.86   23.70
   5  -6   0  399.06   21.80
  -5  -6   0  384.26   25.60
  -5  -6   0  407.76   35.40
   5  -6   0  402.56   32.10
   5  -6   0  369.66   33.80
  -5  -6   0  400.86   32.50
  -5  -6   0  426.26   32.60
  -5  -6   0  366.46   34.40
   5  -6   0  408.66   23.00
  -5  -6   0  375.76   33.00
  -5  -6   0  396.46   22.20
   5  -6   0  400.16   22.50
  -5  -6   0  383.56   23.90
  -5  -6   0  391.86   23.40
  -5  -6   0  410.56   23.40
  -5  -6   0  425.76   33.60
  -5  -6   0  406.96   34.40
  -5  -6   0  434.56   29.60
  -5  -6   0  397.06   30.90
  -5  -6   0  393.16   27.00
   5  -6   0  423.06   26.50
   5  -6   0  392.46   22.20
  -5  -6   0  383.86   22.70
   5  -6   0  410.76   34.60
   5  -6   0  394.96   24.00
   5  -6   0  395.76   22.30
   5  -6   0  396.86   22.90
   5  -6   0  394.96   24.90
   5  -6   0  402.96   23.90
  -5  -6   0  377.46   33.40
  -5  -6   0  392.96   35.50
   5  -6   0  407.16   23.20
   5  -6   0  410.06   39.60
   5  -6   0  395.26   33.50
   5  -6   0  363.06   33.20
   5  -6   0  386.46   33.60
   5  -6   0  426.96   26.50
  -5  -6   0  423.56   34.30
  -5  -6   0  378.56   24.90
  -5  -6   0  412.26   23.00
  -5  -6   0  455.65   39.20
  -5  -6   0  396.46   24.40
  -5  -6   0  400.46   28.40
   5  -6   0  418.16   24.90
   5  -6   0  397.56   22.50
   5  -6   0  389.46   24.80
  -5  -6   0  375.86   29.80
  -5  -6   0  407.06   26.40
  -5  -6   0  422.36   36.50
   5  -6   0  418.86   33.10
  -5  -6   0  414.66   22.40
   5  -6   0  406.16   22.40
  -5  -6   0  404.86   35.30
  -5  -6   0  384.36   32.40
   5  -6   0  375.36   33.10
   5  -6   0  397.36   39.00
   5  -6   0  381.26   23.00
  -5  -6   0  387.96   32.20
  -5  -6   0  413.16   33.20
  -5  -6   0  373.96   31.30
  -5   6   0  314.97   28.00
   5   6   0  331.07   32.20
  -5   6   0  328.17   34.10
   5   6   0  280.17   32.20
  -5   6   0  326.47   27.60
   5   6   0  342.27   34.30
   5   6   0  317.67   24.10
   5   6   0  329.37   23.10
   5   6   0  349.47   35.50
   5   6   0  340.47   28.40
  -5   6   0  308.67   32.10
   5   6   0  303.47   30.30
  -5   6   0  308.67   24.20
  -5   6   0  299.97   25.50
   5   6   0  347.97   33.60
   5   6   0  313.77   24.30
   5   6   0  341.07   31.80
   5   6   0  320.27   30.30
  -5   6   0  324.47   24.10
  -5   6   0  343.87   24.40
  -5   6   0  340.37   29.30
  -5   6   0  310.67   24.70
  -5   6   0  304.97   24.90
  -5   6   0  304.07   24.90
   5   6   0  310.57   35.40
   5   6   0  295.37   33.80
   5   6   0  327.57   34.90
  -5   6   0  323.07   29.80
   5   6   0  295.17   34.00
   5   6   0  333.87   36.30
   5   6   0  313.97   24.50
   5   6   0  326.07   32.90
   5   6   0  303.67   32.90
   5   6   0  293.17   32.20
   5   6   0  310.97   32.00
  -5   6   0  285.07   33.10
   5   6   0  322.87   28.60
   5   6   0  327.47   22.80
  -5   6   0  302.77   31.30
   5   6   0  298.27   30.10
  -5   6   0  312.47   23.00
   5   6   0  375.36   35.10
  -5   6   0  317.37   26.10
   5   6   0  332.77   31.50
  -5   6   0  335.77   23.40
  -5   6   0  322.37   23.40
  -6  -6   0  404.86   27.40
  -6  -6   0  419.46   36.40
  -6  -6   0  380.06   26.70
   6  -6   0  412.06   27.80
  -6  -6   0  408.26   27.10
  -6  -6   0  399.36   29.40
  -6  -6   0  397.66   27.60
   6  -6   0  410.06   38.00
  -6  -6   0  375.16   39.30
  -6  -6   0  397.36   37.00
  -6  -6   0  389.66   29.40
   6  -6   0  392.16   37.90
   6  -6   0  393.06   26.80
  -6  -6   0  417.66   27.10
   6  -6   0  417.26   27.80
   6  -6   0  397.96   26.00
  -6  -6   0  462.45   30.80
   6  -6   0  402.36   26.20
   6  -6   0  411.76   37.70
  -6  -6   0  379.16   28.50
  -6  -6   0  382.56   26.50
   6  -6   0  403.26   26.80
  -6  -6   0  449.46   63.49
   6  -6   0  410.06   39.10
   6  -6   0  412.66   35.90
   6  -6   0  426.56   28.70
   6  -6   0  401.36   26.50
  -6  -6   0  545.15   46.00
   6  -6   0  386.56   25.90
  -6  -6   0  420.46   38.90
   6  -6   0  412.86   28.40
  -6  -6   0  375.76   38.50
  -6  -6   0  349.87   33.80
  -6  -6   0  405.46   28.10
  -6  -6   0  388.96   35.70
   6  -6   0  390.56   28.30
  -6  -6   0  404.06   38.60
  -6  -6   0  416.36   30.90
   6  -6   0  406.56   36.60
   6  -6   0  402.86   26.90
  -6  -6   0  435.66   28.10
  -6  -6   0  425.26   36.20
   6  -6   0  405.96   29.70
   6  -6   0  378.46   36.90
   6  -6   0  356.56   36.30
   6  -6   0  408.56   26.50
  -6  -6   0  376.96   33.50
  -6  -6   0  407.96   29.90
  -6  -6   0  420.06   26.80
   6  -6   0  417.16   30.40
  -6  -6   0  436.36   46.80
   6  -6   0  378.06   27.30
  -6  -6   0  410.46   31.20
   6  -6   0  401.36   26.30
   6  -6   0  405.16   27.60
   6  -6   0  395.96   26.50
   6  -6   0  389.06   27.00
  -6  -6   0  408.66   27.30
  -6  -6   0  353.96   40.80
   6   6   0  469.95   33.80
   6   6   0  475.95   29.50
   6   6   0  523.85   44.50
   6   6   0  505.75   40.70
  -6   6   0  520.85   32.60
   6   6   0  542.05   40.20
   6   6   0  462.35   39.30
  -6   6   0  483.35   27.20
  -6   6   0  520.75   35.40
  -6   6   0  537.25   42.10
  -6   6   0  478.55   41.10
  -6   6   0  498.85   27.40
   6   6   0  465.55   33.60
  -6   6   0  515.95   34.30
  -6   6   0  486.15   40.50
   6   6   0  477.05   39.90
   6   6   0  460.55   32.90
   6   6   0  483.75   29.20
   6   6   0  496.35   40.60
   6   6   0  501.35   27.70
  -6   6   0  500.85   29.00
   6   6   0  566.34   45.90
   6   6   0  497.55   43.80
  -6   6   0  497.95   29.30
  -6   6   0  510.15   29.80
   6   6   0  484.25   29.40
   6   6   0  514.15   42.10
   6   6   0  468.95   32.20
  -6   6   0  544.75   41.00
   6   6   0  489.35   40.10
   6   6   0  449.46   42.30
  -6   6   0  524.45   34.90
  -6   6   0  524.35   36.50
   6   6   0  551.34   43.60
  -6   6   0  476.95   29.20
   6   6   0  524.25   39.50
  -6   6   0  493.15   29.40
  -6   6   0  508.85   29.40
   6   6   0  468.55   29.80
   6   6   0  471.55   36.10
  -6   6   0  484.15   26.40
   6   6   0  506.95   41.80
  -6   6   0  492.75   30.30
   6   6   0  467.55   29.70
   6   6   0  455.75   40.50
  -7  -6   0  104.79   21.40
  -7  -6   0   65.59    6.70
  -7  -6   0   49.30   14.30
  -7  -6   0   68.39    6.50
  -7  -6   0   64.79   15.10
  -7  -6   0   59.39    6.50
   7  -6   0   67.79   16.80
  -7  -6   0   77.89    6.80
  -7  -6   0  106.29   18.70
  -7  -6   0   81.79    9.50
   7  -6   0   65.39    6.70
   7  -6   0   58.19    5.60
  -7  -6   0   66.39   16.40
   7  -6   0   57.99    6.90
   7  -6   0   67.69    6.30
   7  -6   0   74.59   11.10
   7  -6   0   63.59    7.30
  -7  -6   0   51.89   16.70
   7  -6   0   64.09    8.10
  -7  -6   0   69.59    6.60
  -7  -6   0   69.49   19.70
  -7  -6   0   57.99   13.80
   7  -6   0   65.89    8.00
   7  -6   0   62.29    6.00
  -7  -6   0   64.29    6.60
   7  -6   0   75.79    7.30
   7  -6   0   78.99    9.50
   7  -6   0   89.49   19.20
   7  -6   0   74.59    5.80
   7  -6   0   50.49   15.50
   7  -6   0   67.09   18.10
  -7  -6   0   63.49    6.20
   7  -6   0   65.79    5.80
   7  -6   0   64.59    4.90
  -7  -6   0   66.49    7.00
   7  -6   0   48.60   13.40
  -7  -6   0   67.29    8.40
  -7  -6   0   74.29    6.70
   7  -6   0   26.30   11.60
   7  -6   0   69.39    8.90
   7  -6   0   68.99    6.90
   7  -6   0   71.59    7.80
  -7  -6   0   52.89   14.60
   7  -6   0   68.09    5.70
  -7  -6   0   74.79   10.60
   7  -6   0   71.69   15.60
   7  -6   0   63.99    6.20
  -7  -6   0   61.79   13.50
   7  -6   0   73.39    6.30
  -7  -6   0   70.39    7.70
   7  -6   0   69.19    8.10
   7  -6   0   87.59   19.10
  -7  -6   0   56.49    6.10
  -7   6   0   75.59   12.20
   7   6   0   68.09    9.50
  -7   6   0   76.49   10.00
  -7   6   0   51.89   14.00
   7   6   0   60.09   12.70
   7   6   0   65.89   12.20
  -7   6   0   75.99   10.00
  -7   6   0   81.09   10.10
   7   6   0   68.69    7.00
   7   6   0   68.39    8.00
  -7   6   0   78.89   17.30
  -7   6   0   58.89    5.50
  -7   6   0   52.79    6.90
  -7   6   0   68.89    8.00
  -7   6   0   63.29    7.70
  -7   6   0   59.19    5.60
   7   6   0   72.19   19.20
   7   6   0   61.29    9.20
   7   6   0   48.80   16.10
   7   6   0   67.29   11.70
   7   6   0   64.99   16.20
  -7   6   0   75.39   11.50
   7   6   0   52.99   17.70
   7   6   0   73.39   17.90
   7   6   0   78.59   18.70
  -7   6   0   59.29    8.90
  -7   6   0   74.69   10.50
   7   6   0   58.59   11.60
   7   6   0   74.49   17.40
  -7   6   0   83.09   13.10
  -7   6   0   63.89    6.10
  -7   6   0   59.09    8.70
  -7   6   0   62.59    8.00
   7   6   0   60.79   16.90
  -7   6   0   63.29    7.10
  -7   6   0   63.19   17.50
  -7   6   0   84.69   13.70
   7   6   0  102.39   20.40
  -7   6   0   52.09   16.00
  -7   6   0   76.19   17.90
   7   6   0   57.49   15.20
  -7   6   0   73.89   12.40
   7   6   0   61.59    8.00
  -7   6   0   67.89    9.60
  -7   6   0   75.49   11.60
  -7   6   0   64.59    5.60
  -7   6   0   96.59   10.50
   7   6   0   63.79    7.20
   7   6   0   62.79   17.00
   7   6   0   77.99   17.60
  -7   6   0   74.39    9.80
  -8  -6   0  179.68   15.60
  -8  -6   0  141.19   23.40
  -8  -6   0  164.98   15.20
   8  -6   0  170.28   11.90
   8  -6   0  157.48   13.20
   8  -6   0  163.08   25.10
   8  -6   0  155.18   13.70
  -8  -6   0  160.18   12.00
   8  -6   0  164.98   15.40
  -8  -6   0  162.68   12.20
  -8  -6   0  155.98   13.20
  -8  -6   0  193.68   31.30
   8  -6   0  168.28   12.50
   8  -6   0  156.18   26.00
  -8  -6   0  163.98   26.30
  -8  -6   0  140.79   12.20
  -8  -6   0  136.89   21.90
   8  -6   0  156.68   15.10
   8  -6   0  163.78   24.80
   8  -6   0  181.28   14.00
   8  -6   0  173.38   13.20
   8  -6   0  174.18   14.30
   8  -6   0  152.38   11.70
  -8  -6   0  171.48   12.40
  -8  -6   0  164.78   14.60
   8  -6   0  217.88   30.60
   8  -6   0  157.28   12.30
   8  -6   0  160.68   10.70
  -8  -6   0  153.48   12.70
  -8  -6   0  115.89   19.70
   8  -6   0  172.98   31.80
  -8  -6   0  148.29   11.90
  -8  -6   0  162.48   12.70
   8  -6   0  165.68   12.10
  -8  -6   0  161.88   24.40
   8  -6   0  156.38   13.00
   8  -6   0  148.49   13.10
  -8  -6   0  175.08   12.70
   8  -6   0  166.08   11.90
  -8  -6   0  119.49   19.90
   8  -6   0  178.48   14.00
  -8  -6   0  124.39   26.20
   8  -6   0  157.38   11.80
   8  -6   0  138.99   11.60
   8  -6   0  160.08   12.90
  -8  -6   0  158.48   13.20
   8  -6   0  142.69   25.90
  -8  -6   0  115.49   25.20
  -8  -6   0  168.48   12.20
   8  -6   0  224.18   31.50
   8  -6   0  160.28   11.00
  -8  -6   0  170.18   26.40
  -8  -6   0  180.18   21.70
  -8  -6   0  136.29   31.40
   8   6   0  164.78   15.20
   8   6   0  152.98   23.80
  -8   6   0  167.88   13.00
   8   6   0  193.88   19.00
   8   6   0  217.18   32.70
  -8   6   0  166.78   16.10
  -8   6   0  204.88   31.10
  -8   6   0  175.48   14.40
   8   6   0  175.28   16.10
   8   6   0  180.88   21.60
   8   6   0  180.78   17.70
   8   6   0  205.38   31.90
   8   6   0  150.38   26.70
  -8   6   0  151.38   17.80
  -8   6   0  169.98   15.90
  -8   6   0  174.28   11.50
   8   6   0  167.78   27.00
  -8   6   0  183.18   14.70
  -8   6   0  210.18   31.60
  -8   6   0  167.18   14.00
  -8   6   0  166.48   12.60
  -8   6   0  189.78   16.30
   8   6   0  175.78   15.40
  -8   6   0  156.58   15.40
  -8   6   0  172.08   14.70
   8   6   0  208.88   32.80
   8   6   0  159.48   26.40
  -8   6   0  186.08   28.20
  -8   6   0  175.98   18.50
   8   6   0  181.98   12.30
  -8   6   0  161.18   15.50
   8   6   0  186.18   22.10
  -8   6   0  180.18   28.20
   8   6   0  152.88   14.10
  -8   6   0  171.58   27.00
  -8   6   0  175.58   13.10
   8   6   0  170.78   14.60
  -8   6   0  183.48   16.00
  -8   6   0  165.08   10.80
  -8   6   0  168.98   14.70
  -8   6   0  164.78   15.70
   8   6   0  167.08   14.20
  -8   6   0  166.68   16.90
   8   6   0  164.68   14.60
   8   6   0  195.78   13.10
   8   6   0  133.29   15.10
  -8   6   0  182.78   17.10
   8   6   0  193.08   33.00
  -8   6   0  145.49   24.30
   8   6   0  207.88   33.40
   9  -6   0  371.36   25.10
  -9  -6   0  370.16   25.60
   9  -6   0  351.86   22.60
   9  -6   0  361.26   24.40
   9  -6   0  368.56   35.90
  -9  -6   0  335.27   23.80
  -9  -6   0  333.77   25.90
  -9  -6   0  355.36   23.60
   9  -6   0  343.67   24.20
   9  -6   0  374.16   26.90
   9  -6   0  318.97   21.00
   9  -6   0  343.27   22.30
   9  -6   0  367.56   35.20
  -9  -6   0  406.46   41.10
   9  -6   0  328.07   22.60
  -9  -6   0  341.37   25.10
  -9  -6   0  316.17   34.70
   9  -6   0  337.57   22.10
   9  -6   0  388.86   37.70
   9  -6   0  387.76   72.09
   9  -6   0  332.57   23.70
  -9  -6   0  324.07   23.70
   9  -6   0  330.97   23.80
  -9  -6   0  382.26   35.00
  -9  -6   0  300.07   33.30
   9  -6   0  337.37   24.80
  -9  -6   0  310.97   22.30
   9  -6   0  311.37   34.70
  -9  -6   0  348.37   22.60
   9  -6   0  335.67   26.30
  -9  -6   0  326.07   34.10
   9  -6   0  308.97   23.80
   9  -6   0  345.47   23.60
  -9  -6   0  385.46   37.50
   9  -6   0  330.97   21.40
  -9  -6   0  380.16   40.50
  -9  -6   0  366.06   23.10
  -9  -6   0  330.87   22.80
  -9  -6   0  328.07   33.80
   9  -6   0  325.17   35.70
   9  -6   0  362.76   22.50
   9  -6   0  371.26   36.60
   9  -6   0  307.37   24.00
   9  -6   0  443.86   66.79
   9  -6   0  340.37   23.70
  -9  -6   0  386.06   35.00
  -9  -6   0  307.77   33.90
   9  -6   0  338.07   21.90
  -9  -6   0  317.87   22.90
  -9  -6   0  363.86   28.00
  -9   6   0  335.17   26.30
  -9   6   0  402.76   25.40
  -9   6   0  354.16   35.50
   9   6   0  336.67   37.90
  -9   6   0  367.56   26.90
   9   6   0  331.57   37.90
  -9   6   0  346.47   21.20
   9   6   0  300.47   35.90
  -9   6   0  319.27   37.70
   9   6   0  323.47   35.60
   9   6   0  346.17   25.60
  -9   6   0  349.27   38.80
   9   6   0  345.57   30.00
   9   6   0  354.76   22.60
  -9   6   0  409.56   31.70
   9   6   0  371.66   26.60
  -9   6   0  387.26   23.40
  -9   6   0  326.77   34.70
  -9   6   0  323.27   23.40
   9   6   0  326.67   23.20
  -9   6   0  363.96   27.30
  -9   6   0  332.97   30.60
   9   6   0  310.87   26.00
   9   6   0  342.07   23.20
  -9   6   0  396.16   27.70
   9   6   0  372.36   24.80
  -9   6   0  339.87   25.70
   9   6   0  319.87   23.80
  -9   6   0  358.06   28.90
   9   6   0  349.27   28.80
  -9   6   0  348.47   24.90
  -9   6   0  346.27   27.40
   9   6   0  296.57   37.70
   9   6   0  370.06   33.50
  -9   6   0  361.66   26.90
  -9   6   0  312.37   36.60
  -9   6   0  358.66   23.60
   9   6   0  381.56   40.00
  -9   6   0  344.87   25.60
   9   6   0  336.17   25.90
   9   6   0  371.66   42.00
   9   6   0  357.96   33.10
  -9   6   0  377.76   27.60
   9   6   0  376.16   24.30
  -9   6   0  324.67   25.90
   9   6   0  349.67   25.30
  -9   6   0  365.06   36.80
   9   6   0  411.86   39.60
   9   6   0  387.76   39.20
  -9   6   0  347.57   27.10
  -9   6   0  343.77   24.40
   9   6   0  331.97   36.90
 -10  -6   0    0.40    2.90
  10  -6   0    1.80    2.50
 -10  -6   0   -5.40    9.50
  10  -6   0   -0.40    2.50
 -10  -6   0    5.20    3.40
  10  -6   0   -0.30    3.70
 -10  -6   0    4.60    3.60
 -10  -6   0   -0.20    2.50
  10  -6   0   -0.40    8.00
  10  -6   0    4.40    4.40
  10  -6   0    4.80   10.80
 -10  -6   0   10.10   11.00
 -10  -6   0    1.40    2.80
  10  -6   0   -0.90    4.50
 -10  -6   0   -7.60    7.80
  10  -6   0    2.50    4.70
  10  -6   0   -0.10    2.70
  10  -6   0   -5.50    9.10
 -10  -6   0    4.80    5.30
  10  -6   0    0.00    3.60
 -10  -6   0    0.60   10.50
 -10  -6   0    2.40    3.00
  10  -6   0    2.50    4.00
  10  -6   0    6.20    8.00
 -10  -6   0    4.90    3.90
  10  -6   0    0.10    3.20
 -10  -6   0   -3.80   14.50
 -10  -6   0    4.60    5.10
  10  -6   0    3.90    2.80
  10  -6   0    3.20    4.00
  10  -6   0   -2.90    6.90
  10  -6   0    1.00    1.80
 -10  -6   0    2.10    2.40
 -10  -6   0    0.50    2.80
  10  -6   0    0.70    3.00
 -10  -6   0    0.10    3.40
  10  -6   0   -0.60    3.30
  10  -6   0    0.20    3.00
 -10  -6   0    4.90    8.90
  10  -6   0    0.40    2.30
 -10  -6   0   13.00    6.00
 -10  -6   0    5.20    8.30
  10  -6   0    2.80    4.00
  10  -6   0   11.80    9.60
  10  -6   0    0.70    3.60
 -10  -6   0    5.10    8.50
  10  -6   0    2.80    3.30
  10   6   0  -10.80    8.00
  10   6   0   -1.10    4.20
  10   6   0  -15.70   12.10
  10   6   0    4.70    9.00
  10   6   0    0.40   10.50
 -10   6   0   -6.00    6.10
 -10   6   0   -0.40   10.50
 -10   6   0   -5.80   10.50
  10   6   0   -0.20    4.30
  10   6   0    2.50    6.40
  10   6   0    5.40    7.10
 -10   6   0   -0.70    8.80
 -10   6   0    3.40    3.20
  10   6   0    2.90    4.70
 -10   6   0    2.20    8.20
  10   6   0   10.30   12.50
 -10   6   0   -0.30    4.70
  10   6   0    1.70   11.10
 -10   6   0  -17.10    7.80
  10   6   0   -1.90    3.60
  10   6   0    7.30    6.60
  10   6   0    5.40   10.70
 -10   6   0    7.10    4.90
 -10   6   0   -3.80    6.30
  10   6   0    2.60    4.20
 -10   6   0  -10.50   11.20
 -10   6   0    7.50   10.30
 -10   6   0    2.20    4.30
  10   6   0    7.20   10.90
  10   6   0   11.60   12.10
 -10   6   0   -1.30    7.60
 -10   6   0    1.80   11.10
  10   6   0    3.60    9.60
 -10   6   0    1.00    4.60
 -10   6   0   -2.20    5.80
 -10   6   0   -1.40    3.20
  10   6   0    1.60    8.70
 -10   6   0   -1.80    9.00
  10   6   0   -1.00    3.00
  10   6   0    1.10   10.80
 -10   6   0   -1.00    3.00
  10   6   0    0.50    3.90
 -10   6   0    4.40    8.50
 -10   6   0   -3.10   10.00
  10   6   0    8.60   11.00
  10   6   0   -0.30    8.30
  10   6   0    0.30    3.60
  11  -6   0   41.40    5.80
 -11  -6   0   42.00   17.60
 -11  -6   0   31.50   16.70
 -11  -6   0   36.90   15.60
  11  -6   0   26.50   14.70
  11  -6   0   41.00    7.70
 -11  -6   0   48.50   10.60
 -11  -6   0   35.30   14.40
 -11  -6   0   43.30    6.70
  11  -6   0   44.50    6.80
  11  -6   0   36.20    9.70
 -11  -6   0   27.50   13.50
  11  -6   0   40.80    9.60
 -11  -6   0   59.89   16.50
  11  -6   0   59.59   18.70
  11  -6   0   49.00    7.30
  11  -6   0   48.00   21.00
 -11  -6   0   40.00   15.10
 -11  -6   0   37.10    6.10
  11  -6   0   46.80    7.00
 -11  -6   0   36.80    5.60
  11  -6   0   33.00    7.70
  11  -6   0   45.50   17.90
 -11  -6   0   36.90    6.50
 -11  -6   0   41.80   15.80
  11  -6   0   39.10    7.00
  11  -6   0   36.00    5.90
 -11  -6   0   38.30    6.00
 -11  -6   0   56.39   17.20
  11  -6   0   36.70    5.40
  11  -6   0   28.20   13.20
 -11  -6   0   31.70    8.30
  11  -6   0   40.70    6.50
 -11  -6   0   33.00   15.20
 -11  -6   0   42.10    7.10
  11  -6   0   40.90    8.30
  11  -6   0   47.40    6.50
 -11  -6   0   43.70   10.50
 -11  -6   0   40.00    7.60
 -11  -6   0   45.80    7.40
  11  -6   0   32.20   14.90
  11   6   0   33.30    8.50
  11   6   0   32.20    8.40
 -11   6   0   27.10    7.60
  11   6   0   33.90   14.50
  11   6   0   19.30   16.40
  11   6   0   45.20    7.80
  11   6   0   15.70   13.90
  11   6   0   30.00    8.40
 -11   6   0   39.60    6.70
 -11   6   0   35.10   11.20
 -11   6   0   31.70    8.80
  11   6   0   24.10   15.70
  11   6   0   38.20   15.50
  11   6   0   50.79   13.40
  11   6   0   51.49   14.30
 -11   6   0   27.70   13.10
 -11   6   0   39.80   19.20
  11   6   0   25.90    8.40
  11   6   0   35.60    8.20
 -11   6   0   34.20   16.70
 -11   6   0   29.30   15.70
 -11   6   0   25.90   12.10
 -11   6   0   51.89   15.10
  11   6   0   35.00   14.60
  11   6   0   37.20   17.70
  11   6   0   58.39   19.10
  11   6   0   45.60   13.10
 -11   6   0   42.60    7.50
 -11   6   0   48.00   12.20
 -11   6   0   45.20    6.00
  11   6   0   42.30    8.50
 -11   6   0   39.80    9.60
 -11   6   0   30.30   15.60
  11   6   0   24.40   16.70
 -11   6   0   36.40   15.90
  11   6   0   34.30    9.00
  11   6   0   46.90   19.70
 -11   6   0   33.30   10.90
  11   6   0   46.90   12.00
 -11   6   0   43.30   12.40
 -11   6   0   31.50   13.50
 -11   6   0   42.80    8.90
  11   6   0   44.00    7.10
 -11   6   0   36.20    6.70
  12  -6   0  145.39   15.50
  12  -6   0  165.68   28.20
  12  -6   0  157.18   13.50
  12  -6   0  161.98   14.00
  12  -6   0  170.98   35.90
 -12  -6   0  144.99   14.10
 -12  -6   0  114.19   30.30
  12  -6   0  145.99   13.70
  12  -6   0  145.29   13.20
 -12  -6   0  149.79   13.70
 -12  -6   0  146.19   27.50
 -12  -6   0  141.89   17.00
  12  -6   0  160.78   11.60
 -12  -6   0  156.08   13.10
 -12  -6   0  122.49   35.80
 -12  -6   0  173.88   17.60
 -12  -6   0  131.59   27.90
  12  -6   0  163.78   16.20
 -12  -6   0  141.39   14.80
  12  -6   0  160.48   36.60
 -12  -6   0  144.19   13.70
 -12  -6   0  184.18   30.60
 -12  -6   0  150.08   31.40
  12  -6   0  180.48   17.90
 -12  -6   0  170.88   31.80
  12  -6   0  147.59   12.00
  12  -6   0  137.59   17.30
  12  -6   0  153.98   11.90
  12  -6   0  132.89   11.30
  12  -6   0  147.79   12.80
 -12  -6   0  149.29   28.60
 -12  -6   0  151.38   12.30
 -12  -6   0  147.79   13.70
  12  -6   0  171.08   30.10
 -12  -6   0  147.99   16.70
  12  -6   0  151.98   15.00
  12   6   0  168.48   18.00
 -12   6   0  185.28   33.00
  12   6   0  158.88   19.70
  12   6   0  117.09   26.40
  12   6   0  133.79   28.60
  12   6   0  177.78   32.80
  12   6   0  152.28   16.30
 -12   6   0  168.08   13.50
 -12   6   0  206.28   35.70
  12   6   0  156.38   15.60
 -12   6   0  172.88   23.60
  12   6   0  160.88   13.40
 -12   6   0  160.18   23.50
 -12   6   0  157.98   17.30
  12   6   0  163.88   12.90
  12   6   0  191.28   21.80
  12   6   0  173.58   29.50
  12   6   0  114.59   27.00
 -12   6   0  158.98   19.00
 -12   6   0  156.58   27.10
 -12   6   0  152.28   18.20
  12   6   0  146.39   32.50
 -12   6   0  143.09   13.20
  12   6   0  162.48   25.30
 -12   6   0   90.59   28.60
 -12   6   0  205.98   27.20
  12   6   0  186.58   37.50
  12   6   0  151.98   14.20
  12   6   0  167.48   16.40
  12   6   0  164.68   24.30
  12   6   0  175.58   18.60
  12   6   0  139.89   12.90
  12   6   0  151.08   16.00
 -12   6   0  171.38   13.70
 -12   6   0  158.78   12.00
  12   6   0  141.99   17.30
  12   6   0  124.09   28.60
 -12   6   0  147.89   16.30
  12   6   0  146.49   28.10
 -12   6   0  120.09   24.10
 -12   6   0  136.19   17.70
  12   6   0  152.28   16.30
 -12   6   0  142.59   21.80
 -12   6   0  164.18   16.30
  12   6   0  205.78   42.30
  13  -6   0    9.70   15.60
  13  -6   0    1.80    4.40
  13  -6   0    0.20    9.60
 -13  -6   0    8.60    6.90
  13  -6   0    7.30   15.70
  13  -6   0    4.60    5.80
 -13  -6   0   13.90   15.40
 -13  -6   0   20.80   12.00
  13  -6   0   13.90   12.20
 -13  -6   0    5.60    5.20
 -13  -6   0    5.00   17.60
  13  -6   0    6.90    3.10
 -13  -6   0    7.20    9.10
  13  -6   0   10.60    4.50
 -13  -6   0    9.90    7.30
  13  -6   0   13.00    6.50
 -13  -6   0    6.60    5.90
 -13  -6   0    5.90    8.50
 -13  -6   0   15.10    6.60
  13  -6   0    9.70    4.00
  13  -6   0    6.90    6.90
 -13  -6   0   22.30   14.20
 -13  -6   0   14.60   14.10
 -13  -6   0    0.90   15.10
 -13  -6   0   -3.20   12.10
 -13  -6   0   -2.20   11.50
  13  -6   0   16.80    8.60
  13  -6   0    9.20    5.10
 -13  -6   0    7.90    5.50
  13  -6   0   23.30   16.70
  13  -6   0   10.80    6.30
  13  -6   0   14.50    7.20
 -13  -6   0    8.70    8.70
  13  -6   0   14.10    5.70
 -13  -6   0    5.10   13.30
  13  -6   0   10.50    3.30
  13  -6   0   14.10   16.20
 -13  -6   0    3.10    4.60
 -13  -6   0    6.50   12.30
  13   6   0    3.60    7.00
  13   6   0    3.10    6.80
  13   6   0    2.20    3.80
  13   6   0   11.20    5.90
 -13   6   0    2.10    8.80
  13   6   0    3.40    9.30
 -13   6   0   23.80   13.10
  13   6   0    1.80    8.30
 -13   6   0   15.80   14.10
  13   6   0    1.30   22.80
  13   6   0    5.10    8.60
  13   6   0   10.40    7.80
 -13   6   0   -0.10    4.90
  13   6   0   10.30   15.20
  13   6   0  -31.90   25.20
 -13   6   0   -1.80   14.20
 -13   6   0   -4.80   13.00
  13   6   0    2.40   14.40
  13   6   0    7.40    6.60
  13   6   0    6.80    7.90
 -13   6   0   10.10    8.30
  13   6   0   12.90   11.60
 -13   6   0    7.00    5.80
  13   6   0   -9.90   15.30
  13   6   0    9.10   14.50
  13   6   0    2.70    5.70
 -13   6   0  -13.60   12.40
  13   6   0    9.10    9.50
  13   6   0   16.60    7.10
 -13   6   0  -10.10   13.80
  13   6   0   19.00   17.80
 -13   6   0    5.50    9.10
  13   6   0   11.00    6.40
 -13   6   0   -2.90   14.00
 -13   6   0   16.60    7.40
  13   6   0    0.00   16.40
 -13   6   0   28.20   20.30
  13   6   0    2.40    5.30
 -13   6   0   16.70   15.30
  13   6   0    8.50    4.10
 -14  -6   0   88.29   24.60
 -14  -6   0   44.50   11.60
 -14  -6   0   42.00   15.40
  14  -6   0   83.69   30.30
 -14  -6   0   60.49   14.90
  14  -6   0   44.90   22.60
  14  -6   0   57.39   11.00
  14  -6   0   64.39    9.40
  14  -6   0   34.90    8.50
 -14  -6   0   35.10   18.40
  14  -6   0   57.79   11.40
 -14  -6   0   54.49   11.00
 -14  -6   0   22.70   17.10
 -14  -6   0   55.59   11.00
  14  -6   0   66.89   22.80
  14  -6   0   39.30    9.90
  14  -6   0   69.49   10.00
 -14  -6   0   54.69   21.50
 -14  -6   0   63.09   26.40
  14  -6   0   33.80   18.00
 -14  -6   0   53.09   14.20
  14  -6   0   43.00   19.40
 -14  -6   0   41.30    9.10
 -14  -6   0   49.50    8.20
 -14  -6   0   39.80   19.00
  14  -6   0   51.29   19.90
 -14  -6   0   42.20   20.40
  14  -6   0   55.99    9.50
 -14  -6   0   75.89   21.50
 -14  -6   0   51.19    9.00
 -14  -6   0   39.70   10.00
 -14  -6   0   42.60   20.90
  14  -6   0   64.89   19.00
 -14  -6   0   39.40   22.80
  14   6   0   40.50   22.60
 -14   6   0   55.39   21.30
 -14   6   0   17.50   17.20
  14   6   0   42.70   10.40
  14   6   0   67.39   11.50
 -14   6   0   52.59   18.10
  14   6   0  115.79   45.20
  14   6   0   68.09   13.10
  14   6   0   52.69   14.80
  14   6   0   75.79   12.30
 -14   6   0   46.40   13.70
  14   6   0   71.89   21.60
 -14   6   0   60.39   12.00
  14   6   0   62.49   14.50
  14   6   0   58.79   13.20
 -14   6   0   29.20   23.90
 -14   6   0   21.20   18.90
 -14   6   0   56.49   13.80
  14   6   0   66.89   22.00
  14   6   0   63.29   24.30
 -14   6   0   93.79   29.10
  14   6   0   65.19   15.00
 -14   6   0   46.10   22.30
 -14   6   0   74.59    9.20
  14   6   0   46.60   22.30
  14   6   0   69.79   25.10
 -14   6   0   86.29   28.00
  14   6   0   50.39   15.40
  14   6   0   60.99   10.10
  14   6   0   71.79   13.50
 -14   6   0   48.00   22.40
 -14   6   0   62.79   24.50
  14   6   0   66.29   11.80
   0  -7   0    8.40    4.10
   0  -7   0    9.00    5.60
   0  -7   0    0.70    6.60
   0  -7   0    8.10    3.40
   0  -7   0    6.10    1.80
   0  -7   0    7.70    2.50
   0  -7   0    8.30    3.60
   0  -7   0    8.60    2.40
   0  -7   0    8.30    2.30
   0  -7   0    8.80    3.00
   0  -7   0    8.70    5.30
   0  -7   0    7.00    1.80
   0  -7   0    8.80    2.50
   0  -7   0    7.20    2.80
   0  -7   0   11.40    4.20
   0  -7   0    6.30    3.70
   0  -7   0   15.30    8.70
   0  -7   0    8.60    3.50
   0  -7   0    9.30    3.70
   0  -7   0   14.00    4.70
   0  -7   0    6.40    1.80
   0  -7   0    3.20    4.00
   0  -7   0   15.90    7.50
   0  -7   0    3.90    4.00
   0  -7   0   10.50    4.50
   0  -7   0    9.60    7.80
   0  -7   0    4.00    4.40
   0  -7   0    6.30    1.80
   0  -7   0    7.00    2.60
   0  -7   0    0.60    6.60
   0  -7   0    0.00    5.20
   0  -7   0    9.60    3.70
   0  -7   0    4.40    4.20
   0   7   0   10.30    4.70
   0   7   0    7.10    5.60
   0   7   0    4.40    4.20
   0   7   0    6.40    1.70
   0   7   0    8.30    5.10
   0   7   0    7.50    5.00
   0   7   0   12.20    6.50
   0   7   0    3.70    4.20
   0   7   0    8.20    4.70
   0   7   0    6.20    3.70
   0   7   0   14.20    6.60
   0   7   0    8.20    3.60
   0   7   0   11.90    5.00
   0   7   0    6.20    3.40
   0   7   0   10.30    8.30
   0   7   0    0.90    5.30
   0   7   0   11.00    5.90
   0   7   0    6.10    5.60
   0   7   0    5.50    1.80
   0   7   0    4.80    4.00
   0   7   0   10.00    8.40
   0   7   0    9.10    3.50
   0   7   0   12.10    5.70
   0   7   0    8.50    4.90
   0   7   0   15.90    7.80
   0   7   0    2.40    7.20
   0   7   0    8.40    4.30
   1  -7   0  459.85   30.20
   1  -7   0  441.26   37.90
  -1  -7   0  492.15   30.00
   1  -7   0  468.75   31.30
  -1  -7   0  453.25   30.00
   1  -7   0  482.65   30.20
  -1  -7   0  493.15   30.00
  -1  -7   0  458.15   29.20
   1  -7   0  445.26   31.40
   1  -7   0  466.85   33.80
  -1  -7   0  464.15   30.70
  -1  -7   0  509.75   31.50
  -1  -7   0  437.76   31.70
   1  -7   0  476.05   31.90
  -1  -7   0  471.95   29.60
  -1  -7   0  480.05   29.40
  -1  -7   0  479.45   34.80
   1  -7   0  465.95   29.20
   1  -7   0  490.05   29.50
  -1  -7   0  449.86   40.70
   1  -7   0  446.16   35.50
   1  -7   0  464.45   29.30
  -1  -7   0  456.85   35.30
   1  -7   0  482.35   34.00
  -1  -7   0  522.75   43.40
  -1  -7   0  474.85   33.20
  -1  -7   0  456.95   34.50
   1  -7   0  450.15   40.40
  -1  -7   0  466.25   37.40
   1  -7   0  469.35   31.30
   1  -7   0  476.85   30.90
  -1  -7   0  445.56   35.90
   1  -7   0  457.75   29.20
   1  -7   0  459.65   28.90
  -1  -7   0  467.95   30.10
   1  -7   0  474.15   34.30
   1  -7   0  523.95   40.80
  -1  -7   0  485.85   31.10
   1  -7   0  472.35   34.80
   1  -7   0  488.35   36.30
  -1  -7   0  427.86   37.30
   1  -7   0  465.65   31.00
  -1  -7   0  489.25   30.10
   1  -7   0  467.45   31.70
   1  -7   0  454.55   38.20
   1  -7   0  487.05   33.60
  -1  -7   0  460.65   33.90
  -1  -7   0  485.85   31.60
   1  -7   0  462.05   30.80
   1  -7   0  460.55   34.00
   1  -7   0  469.75   34.00
  -1  -7   0  471.85   34.80
  -1  -7   0  501.25   36.10
   1  -7   0  478.45   34.80
   1  -7   0  463.05   28.90
   1  -7   0  465.75   31.60
   1  -7   0  489.35   30.60
  -1  -7   0  498.25   34.10
  -1  -7   0  456.05   36.40
  -1  -7   0  445.16   37.50
   1  -7   0  443.16   35.10
  -1  -7   0  510.35   31.90
  -1  -7   0  493.35   35.90
   1  -7   0  478.55   30.80
   1  -7   0  468.25   43.30
  -1  -7   0  497.55   29.90
  -1  -7   0  469.15   35.60
   1  -7   0  440.26   35.30
   1  -7   0  473.35   29.90
   1  -7   0  440.06   43.00
   1  -7   0  513.55   31.60
  -1   7   0  574.44   46.70
  -1   7   0  579.44   40.60
  -1   7   0  569.44   46.90
  -1   7   0  636.94   43.90
   1   7   0  564.84   33.80
   1   7   0  592.14   45.80
   1   7   0  555.44   43.90
   1   7   0  570.04   37.90
  -1   7   0  584.74   37.70
  -1   7   0  577.34   35.50
   1   7   0  580.54   40.60
  -1   7   0  572.54   41.10
  -1   7   0  594.34   35.80
   1   7   0  563.74   41.50
  -1   7   0  581.84   37.90
  -1   7   0  574.44   39.60
   1   7   0  551.04   34.50
   1   7   0  576.64   42.40
   1   7   0  616.74   45.00
  -1   7   0  581.54   36.10
  -1   7   0  557.44   36.00
   1   7   0  600.14   44.40
   1   7   0  577.24   40.60
  -1   7   0  556.64   33.30
  -1   7   0  576.34   44.10
   1   7   0  602.14   38.40
   1   7   0  589.54   40.40
   1   7   0  593.64   40.00
  -1   7   0  582.64   36.70
   1   7   0  581.34   34.20
  -1   7   0  596.44   34.50
  -1   7   0  599.64   36.20
  -1   7   0  569.44   32.80
   1   7   0  570.74   36.90
  -2  -7   0  390.06   29.30
   2  -7   0  375.16   27.80
   2  -7   0  369.56   21.80
  -2  -7   0  388.56   32.50
   2  -7   0  331.97   25.40
  -2  -7   0  379.86   22.70
   2  -7   0  376.86   25.80
  -2  -7   0  341.77   35.20
  -2  -7   0  341.37   32.90
   2  -7   0  376.56   24.80
  -2  -7   0  381.86   29.20
  -2  -7   0  406.36   31.40
   2  -7   0  357.56   29.00
  -2  -7   0  300.57   30.10
   2  -7   0  357.26   31.30
  -2  -7   0  378.46   23.00
   2  -7   0  363.16   22.00
   2  -7   0  366.96   26.30
  -2  -7   0  404.76   24.30
   2  -7   0  371.56   27.10
  -2  -7   0  332.67   31.00
  -2  -7   0  383.76   35.20
   2  -7   0  362.06   22.50
  -2  -7   0  330.67   29.10
  -2  -7   0  346.77   29.40
  -2  -7   0  364.66   29.80
   2  -7   0  359.56   22.20
   2  -7   0  365.16   26.10
  -2  -7   0  358.26   30.40
  -2  -7   0  368.26   34.00
  -2  -7   0  355.56   27.30
  -2  -7   0  344.87   32.40
  -2  -7   0  378.06   24.50
   2  -7   0  362.16   23.10
   2  -7   0  372.76   32.50
  -2  -7   0  332.47   31.60
  -2  -7   0  364.46   22.20
  -2  -7   0  345.67   27.60
  -2  -7   0  365.86   29.90
   2  -7   0  348.07   23.40
  -2  -7   0  364.06   27.20
  -2  -7   0  367.86   33.00
  -2  -7   0  368.16   29.40
   2  -7   0  366.86   24.70
   2  -7   0  331.37   22.50
   2  -7   0  357.86   22.30
   2  -7   0  360.76   23.80
  -2  -7   0  353.86   26.60
   2  -7   0  337.67   25.20
   2  -7   0  331.87   36.40
  -2  -7   0  384.16   23.00
   2  -7   0  379.36   23.90
  -2  -7   0  362.76   22.70
   2  -7   0  355.76   21.70
   2  -7   0  364.26   23.20
   2  -7   0  391.16   26.30
   2  -7   0  384.26   26.10
  -2  -7   0  354.56   23.40
  -2  -7   0  380.06   22.90
  -2  -7   0  347.67   24.10
   2  -7   0  362.66   24.30
   2  -7   0  345.17   31.30
  -2  -7   0  377.66   22.40
  -2  -7   0  380.86   23.70
   2  -7   0  327.77   36.30
   2  -7   0  322.47   28.90
   2  -7   0  358.16   23.00
   2  -7   0  367.26   27.60
   2  -7   0  362.86   26.70
   2  -7   0  346.37   21.90
   2  -7   0  357.36   33.20
  -2  -7   0  323.07   24.00
  -2  -7   0  359.26   22.60
  -2  -7   0  339.27   28.80
   2  -7   0  384.66   26.60
   2   7   0  401.56   32.40
  -2   7   0  353.46   29.70
  -2   7   0  390.56   34.70
  -2   7   0  386.26   27.00
  -2   7   0  408.26   30.50
   2   7   0  372.46   33.30
   2   7   0  355.96   36.40
  -2   7   0  390.66   27.60
  -2   7   0  343.17   26.30
   2   7   0  399.36   24.50
   2   7   0  337.47   31.50
  -2   7   0  401.86   29.30
   2   7   0  371.96   26.80
  -2   7   0  395.06   24.70
  -2   7   0  385.46   28.00
  -2   7   0  390.66   27.50
  -2   7   0  396.36   28.50
  -2   7   0  378.26   25.00
   2   7   0  370.76   32.90
   2   7   0  377.86   36.60
   2   7   0  371.76   30.00
   2   7   0  383.76   32.20
  -2   7   0  392.76   27.20
  -2   7   0  373.86   28.30
   2   7   0  376.26   23.40
   2   7   0  402.56   37.20
   2   7   0  389.26   35.90
  -2   7   0  334.47   36.10
   2   7   0  376.16   31.00
   2   7   0  415.86   30.90
   2   7   0  386.46   27.50
   2   7   0  328.57   25.90
  -2   7   0  379.56   21.70
  -2   7   0  377.36   28.40
  -2   7   0  310.97   35.20
   2   7   0  393.56   24.30
  -2   7   0  412.26   29.40
  -2   7   0  361.66   27.30
   2   7   0  375.36   37.70
   2   7   0  399.86   23.90
   2   7   0  375.76   30.60
   2   7   0  389.86   35.90
   2   7   0  321.97   26.60
   2   7   0  397.96   35.10
  -2   7   0  401.56   33.70
   2   7   0  378.26   32.00
  -2   7   0  376.56   21.70
   2   7   0  379.76   29.90
  -2   7   0  345.87   26.50
   2   7   0  364.06   36.50
   2   7   0  410.76   31.00
  -2   7   0  387.56   26.90
   2   7   0  356.66   36.00
  -2   7   0  392.76   28.40
   2   7   0  381.96   30.00
  -2   7   0  384.36   29.70
   3  -7   0    4.30    6.90
   3  -7   0    4.90    1.70
  -3  -7   0    8.20    6.50
  -3  -7   0   13.00    7.50
  -3  -7   0    6.50    2.20
   3  -7   0    5.40    3.10
   3  -7   0    4.50    4.80
  -3  -7   0    2.40    1.80
  -3  -7   0    6.90    2.20
  -3  -7   0   -1.80    6.70
  -3  -7   0    3.10    5.30
   3  -7   0    4.50    4.80
   3  -7   0    5.10    2.20
  -3  -7   0    4.00    2.40
   3  -7   0    6.10    2.80
   3  -7   0    3.30    4.60
  -3  -7   0    3.40    2.70
   3  -7   0    7.40    2.30
   3  -7   0    1.40    4.20
   3  -7   0   11.90    6.70
   3  -7   0    4.40    2.90
  -3  -7   0    2.20    4.60
   3  -7   0    2.50    2.60
   3  -7   0    6.70    1.90
   3  -7   0   13.20    9.40
   3  -7   0    7.50    3.70
  -3  -7   0    1.60    5.00
  -3  -7   0    5.00    1.70
  -3  -7   0   10.70    7.50
  -3  -7   0    8.00    5.80
  -3  -7   0    5.40    3.40
  -3  -7   0   12.00    3.80
   3  -7   0    6.60    2.80
  -3  -7   0    3.50    2.50
   3  -7   0    3.20    2.20
  -3  -7   0    1.30    7.70
  -3  -7   0    6.40    7.20
   3  -7   0    5.40    2.60
  -3  -7   0    7.90    6.00
   3  -7   0    7.50    6.20
  -3  -7   0    3.20    7.70
  -3  -7   0   12.20    7.90
   3  -7   0    3.10    2.30
   3  -7   0    8.90    4.10
  -3  -7   0   10.40    5.90
   3  -7   0    2.80    3.10
   3  -7   0    6.00    2.60
  -3  -7   0    3.30    6.70
  -3  -7   0    7.10    4.90
  -3  -7   0    9.40    4.60
  -3  -7   0    0.70    4.80
  -3  -7   0    8.90    3.60
  -3  -7   0    3.00    7.20
   3  -7   0    6.50    3.30
  -3  -7   0    5.00    2.20
  -3  -7   0    5.10    7.40
   3  -7   0    9.60    3.60
   3  -7   0    3.10    3.30
  -3  -7   0    1.60    5.50
  -3  -7   0    8.30    2.30
  -3  -7   0    8.80    3.60
  -3  -7   0    7.70    4.50
  -3  -7   0    5.40    2.70
  -3  -7   0    8.30    5.50
   3  -7   0    6.40    2.00
  -3  -7   0    4.60    1.90
  -3   7   0   12.60    6.50
   3   7   0    8.50    7.80
  -3   7   0    4.00    3.10
  -3   7   0   -1.60    3.30
   3   7   0    5.10    6.10
  -3   7   0    8.90    4.10
   3   7   0    9.60    8.20
  -3   7   0    0.70    3.00
   3   7   0    2.70    5.70
  -3   7   0    8.30    4.20
   3   7   0   -1.10    6.70
  -3   7   0    6.80    3.60
   3   7   0    6.10    5.60
  -3   7   0    4.00    3.70
  -3   7   0    5.40    3.90
  -3   7   0    7.40    2.90
  -3   7   0    0.00    2.50
   3   7   0    4.60    6.10
   3   7   0    0.10    3.70
   3   7   0    4.90    2.70
  -3   7   0    4.80    5.40
   3   7   0   -3.00    3.40
   3   7   0    8.40    3.90
   3   7   0    6.20    4.60
   3   7   0    2.80    6.50
   3   7   0    8.30    6.10
   3   7   0    9.30    7.00
   3   7   0    3.20    6.50
   3   7   0    4.60    6.20
  -3   7   0    6.20    3.30
   3   7   0    8.50    8.60
  -3   7   0   -1.60    5.50
   3   7   0    4.40    2.60
  -3   7   0    6.00    1.30
  -3   7   0    3.30    3.20
  -3   7   0    6.00    4.50
   3   7   0    6.60    6.80
   3   7   0    4.50    6.50
  -3   7   0    5.80    2.60
   3   7   0    0.00    5.00
   3   7   0    1.20    6.30
   3   7   0   -3.20    4.70
  -3   7   0   11.90    5.30
   3   7   0    8.70    7.30
   3   7   0    9.00    6.10
  -3   7   0    5.90    3.20
   3   7   0    6.60    2.90
  -3   7   0    4.10    3.40
   3   7   0    2.60    2.70
   3   7   0    5.00    3.00
  -3   7   0    4.80    8.10
   3   7   0    9.80    5.90
  -3   7   0   13.20    5.30
  -3   7   0    6.40    4.10
  -3   7   0    6.40    6.60
   3   7   0    6.60    6.60
   3   7   0   11.60    8.50
   3   7   0    0.20    5.40
  -3   7   0    6.40    1.40
  -3   7   0    2.30    5.90
  -3   7   0    1.30    3.40
   4  -7   0  728.53   53.29
   4  -7   0  674.43   51.69
  -4  -7   0  674.13   51.69
   4  -7   0  737.23   44.90
   4  -7   0  673.83   53.19
   4  -7   0  727.03   44.60
   4  -7   0  729.13   44.00
  -4  -7   0  730.43   45.10
   4  -7   0  657.53   52.19
  -4  -7   0  734.63   44.00
  -4  -7   0  742.83   45.00
   4  -7   0  716.73   44.60
  -4  -7   0  722.53   55.99
  -4  -7   0  688.63   45.40
  -4  -7   0  709.03   43.30
   4  -7   0  725.73   43.20
  -4  -7   0  761.32   53.09
  -4  -7   0  758.52   52.69
   4  -7   0  712.03   45.60
  -4  -7   0  777.92   44.50
  -4  -7   0  640.04   52.19
   4  -7   0  693.13   43.70
  -4  -7   0  691.13   52.29
   4  -7   0  750.62   43.60
  -4  -7   0  687.83   49.99
  -4  -7   0  707.43   45.00
   4  -7   0  672.03   54.09
  -4  -7   0  645.04   48.80
   4  -7   0  712.63   47.60
   4  -7   0  730.83   45.80
   4  -7   0  704.93   47.00
  -4  -7   0  743.03   54.19
  -4  -7   0  712.33   43.20
   4  -7   0  735.83   60.99
  -4  -7   0  720.53   56.99
  -4  -7   0  750.12   44.00
   4  -7   0  720.13   45.60
  -4  -7   0  721.63   45.00
   4  -7   0  723.83   42.80
   4  -7   0  716.13   42.70
  -4  -7   0  697.53   53.69
  -4  -7   0  700.23   55.59
  -4  -7   0  690.23   51.99
  -4  -7   0  757.52   53.09
   4  -7   0  726.43   43.90
  -4  -7   0  711.23   53.79
  -4  -7   0  712.53   57.99
  -4  -7   0  702.13   43.40
  -4  -7   0  733.53   55.89
  -4  -7   0  732.33   43.70
  -4  -7   0  733.43   43.40
   4  -7   0  690.63   54.29
  -4  -7   0  734.13   50.59
  -4  -7   0  715.63   49.60
  -4  -7   0  717.73   44.50
   4  -7   0  696.33   43.20
   4  -7   0  686.63   60.69
  -4  -7   0  662.43   58.19
   4  -7   0  716.63   43.00
  -4   7   0  763.22   45.50
   4   7   0  752.12   45.20
   4   7   0  704.43   52.49
   4   7   0  750.52   58.09
   4   7   0  754.92   57.89
  -4   7   0  749.33   46.40
   4   7   0  808.62   51.29
  -4   7   0  742.53   46.70
   4   7   0  575.74   62.09
   4   7   0  708.23   43.20
  -4   7   0  773.42   47.10
   4   7   0  798.52   60.29
   4   7   0  842.22   72.19
  -4   7   0  725.33   59.59
   4   7   0  796.02   57.59
  -4   7   0  709.33   42.50
   4   7   0  794.92   60.09
  -4   7   0  794.12   47.00
   4   7   0  756.32   45.70
   4   7   0  769.92   49.60
   4   7   0  729.73   65.59
  -4   7   0  739.43   42.50
  -4   7   0  749.62   47.80
  -4   7   0  743.73   46.70
   4   7   0  704.93   61.29
   4   7   0  756.02   49.99
  -4   7   0  766.72   44.10
  -4   7   0  735.03   49.20
   4   7   0  803.32   61.99
   4   7   0  756.22   45.70
  -4   7   0  771.12   50.99
  -4   7   0  782.82   44.40
  -4   7   0  760.02   48.00
   4   7   0  749.23   45.50
  -4   7   0  762.12   48.10
  -4   7   0  715.23   59.59
  -4   7   0  743.73   45.20
   4   7   0  742.83   57.69
   4   7   0  729.33   43.40
   4   7   0  798.42   46.00
  -4   7   0  759.82   47.40
  -4   7   0  746.83   49.99
  -4   7   0  743.73   54.99
  -4   7   0  778.12   49.30
   4   7   0  805.12   54.59
   4   7   0  746.93   63.79
   4   7   0  729.83   59.19
   4   7   0  685.03   48.00
  -4   7   0  775.82   48.10
   4   7   0  756.72   52.89
  -4   7   0  781.32   48.10
   4   7   0  801.52   57.19
  -4   7   0  727.03   53.59
  -4   7   0  765.32   49.10
  -5  -7   0  180.38   13.90
  -5  -7   0  181.38   21.70
  -5  -7   0  187.98   18.80
  -5  -7   0  188.78   17.40
  -5  -7   0  242.18   26.60
   5  -7   0  174.68   21.50
  -5  -7   0  186.38   13.50
   5  -7   0  171.38   12.50
   5  -7   0  179.78   22.20
   5  -7   0  206.58   16.80
   5  -7   0  175.38   13.70
   5  -7   0  196.68   21.80
   5  -7   0  191.68   29.60
  -5  -7   0  193.48   14.90
  -5  -7   0  190.38   12.80
   5  -7   0  176.78   15.60
  -5  -7   0  182.58   21.10
   5  -7   0  195.48   13.80
  -5  -7   0  190.28   21.50
   5  -7   0  195.78   14.80
  -5  -7   0  217.48   13.70
  -5  -7   0  191.08   13.10
   5  -7   0  187.58   12.60
   5  -7   0  182.88   12.40
   5  -7   0  178.28   12.20
  -5  -7   0  200.38   14.00
  -5  -7   0  189.78   19.20
  -5  -7   0  198.68   12.70
  -5  -7   0  206.58   18.90
  -5  -7   0  189.48   14.20
   5  -7   0  193.18   11.80
   5  -7   0  188.48   14.60
  -5  -7   0  191.18   19.70
  -5  -7   0  216.58   31.40
   5  -7   0  191.58   13.00
  -5  -7   0  187.88   19.90
   5  -7   0  179.58   13.40
   5  -7   0  162.08   28.00
   5  -7   0  185.38   12.00
  -5  -7   0  201.68   20.50
  -5  -7   0  185.28   12.40
  -5  -7   0  188.68   12.90
   5  -7   0  191.48   12.70
   5  -7   0  183.08   22.60
   5  -7   0  224.98   22.30
   5  -7   0  198.58   13.00
  -5  -7   0  204.98   14.10
  -5  -7   0  195.58   12.80
   5  -7   0  187.48   12.20
  -5  -7   0  178.18   25.30
   5  -7   0  198.18   15.00
  -5  -7   0  194.38   21.20
   5  -7   0  185.18   11.90
  -5  -7   0  189.98   23.80
  -5  -7   0  187.38   21.20
  -5  -7   0  209.88   21.60
   5   7   0  202.68   28.70
  -5   7   0  188.38   14.40
  -5   7   0  172.58   14.40
  -5   7   0  167.08   11.50
   5   7   0  235.58   31.70
   5   7   0  152.08   12.40
  -5   7   0  182.68   16.10
  -5   7   0  169.08   13.50
  -5   7   0  175.08   11.50
  -5   7   0  167.28   11.60
   5   7   0  203.58   31.00
  -5   7   0  181.98   15.60
   5   7   0  158.98   14.30
   5   7   0  159.78   14.40
  -5   7   0  151.18   28.20
   5   7   0  203.18   29.50
  -5   7   0  180.28   15.10
  -5   7   0  190.88   16.10
  -5   7   0  170.78   13.60
  -5   7   0  170.18   20.50
  -5   7   0  182.18   13.40
   5   7   0  183.88   31.20
  -5   7   0  173.78   15.10
   5   7   0  178.18   12.50
  -5   7   0  174.78   14.90
   5   7   0  174.68   28.20
  -5   7   0  177.78   20.00
   5   7   0  229.78   33.10
   5   7   0  169.38   14.20
   5   7   0  165.38   14.10
  -5   7   0  171.38   16.10
   5   7   0  207.28   25.70
   5   7   0  129.79   21.50
   5   7   0  214.78   31.40
   5   7   0  208.58   23.10
  -5   7   0  175.88   14.80
  -5   7   0  176.98   16.00
  -5   7   0  156.38   11.40
  -5   7   0  186.68   16.70
   5   7   0  154.18   25.10
  -5   7   0  184.08   28.90
   6  -7   0  172.48   11.20
  -6  -7   0  157.78   12.20
  -6  -7   0  172.78   14.40
  -6  -7   0  149.99   22.50
  -6  -7   0  158.48   13.40
   6  -7   0  151.18   12.00
  -6  -7   0  151.08   14.60
  -6  -7   0  176.08   12.10
   6  -7   0  169.58   12.80
   6  -7   0  178.58   28.50
  -6  -7   0  161.28   12.90
   6  -7   0  156.98   11.00
   6  -7   0  152.18   12.70
   6  -7   0  168.68   14.00
  -6  -7   0  185.68   22.30
   6  -7   0  173.98   14.00
   6  -7   0  154.38   13.10
  -6  -7   0  162.48   11.00
   6  -7   0  163.48   27.20
   6  -7   0  159.18   12.10
   6  -7   0  167.88   11.60
  -6  -7   0  156.88   10.90
   6  -7   0  152.38   23.30
  -6  -7   0  156.58   23.40
  -6  -7   0  156.98   18.50
  -6  -7   0  147.39   12.90
  -6  -7   0  144.19   22.80
  -6  -7   0  180.58   22.00
  -6  -7   0  163.18   11.70
   6  -7   0  162.98   15.30
  -6  -7   0  142.19   14.30
   6  -7   0  167.88   14.00
   6  -7   0  151.88   22.70
   6  -7   0  155.98   11.20
  -6  -7   0  163.08   12.50
   6  -7   0  180.68   15.20
  -6  -7   0  161.28   16.00
  -6  -7   0  164.78   12.80
  -6  -7   0  153.18   12.70
  -6  -7   0  168.68   24.30
   6  -7   0  154.68   11.00
   6  -7   0  194.48   28.60
   6  -7   0  164.18   12.10
   6  -7   0  167.08   28.30
  -6  -7   0  230.18   32.50
  -6  -7   0  155.28   12.60
   6  -7   0  163.78   12.00
  -6  -7   0  166.08   28.70
  -6  -7   0  176.08   16.90
  -6  -7   0  160.08   16.30
   6  -7   0  158.38   11.90
  -6  -7   0  144.59   16.50
   6  -7   0  156.18   11.40
  -6  -7   0  152.48   23.60
  -6   7   0  171.98   19.60
  -6   7   0  181.48   16.30
  -6   7   0  147.59   27.20
  -6   7   0  168.78   15.00
  -6   7   0  164.58   13.80
  -6   7   0  179.08   15.90
   6   7   0  161.18   15.30
  -6   7   0  167.18   25.50
   6   7   0  172.48   14.50
  -6   7   0  189.98   21.00
  -6   7   0  168.78   10.90
  -6   7   0  170.18   15.90
   6   7   0  198.28   25.20
  -6   7   0  188.58   13.70
   6   7   0  122.59   21.10
  -6   7   0  173.98   14.50
   6   7   0  190.38   29.90
   6   7   0  172.88   14.60
   6   7   0  169.38   17.00
  -6   7   0  196.28   24.00
  -6   7   0  163.58   12.50
  -6   7   0  181.68   14.00
   6   7   0  184.08   29.20
  -6   7   0  174.88   16.40
  -6   7   0  169.78   11.00
   6   7   0  177.28   17.90
  -6   7   0  186.18   12.70
  -6   7   0  195.68   14.90
   6   7   0  180.08   12.30
   6   7   0  173.08   14.30
  -6   7   0  173.58   12.30
   6   7   0  222.58   32.60
   6   7   0  172.18   28.70
   6   7   0  202.58   31.90
  -6   7   0  190.28   16.70
  -6   7   0  164.28   27.90
  -6   7   0  185.68   14.80
   6   7   0  157.88   27.00
   6   7   0  179.18   21.00
  -6   7   0  178.98   14.60
  -6   7   0  161.28   15.00
   6   7   0  137.79   24.30
   6   7   0  215.08   31.40
   6   7   0  231.18   33.70
   6   7   0  182.18   22.70
   6   7   0  210.18   29.50
   6   7   0  168.18   14.00
   6   7   0  182.68   12.60
  -6   7   0  172.48   13.10
  -7  -7   0  114.09    9.50
   7  -7   0  145.49   25.80
  -7  -7   0  160.08   24.10
   7  -7   0  121.09    8.60
   7  -7   0  121.69    9.40
  -7  -7   0  118.99    9.50
  -7  -7   0  127.09   12.50
   7  -7   0  118.79   11.30
   7  -7   0  122.09    7.90
   7  -7   0  117.09   12.20
   7  -7   0  124.99   12.60
  -7  -7   0   91.79   17.90
  -7  -7   0  122.49   11.70
  -7  -7   0  109.69   19.70
  -7  -7   0  113.09   18.60
  -7  -7   0  124.59    9.90
   7  -7   0  132.69   23.30
  -7  -7   0  131.99   21.80
  -7  -7   0  128.69   21.70
   7  -7   0  122.59    9.80
  -7  -7   0  129.89   10.10
   7  -7   0  115.49   11.90
  -7  -7   0  124.59    7.90
   7  -7   0  123.99    9.30
   7  -7   0  113.19    7.60
   7  -7   0  133.59   23.20
  -7  -7   0  129.89   11.10
   7  -7   0  128.59    8.50
  -7  -7   0  134.99   12.60
   7  -7   0  163.58   24.80
   7  -7   0  116.79    8.80
  -7  -7   0  119.69    9.40
   7  -7   0  123.99    8.80
  -7  -7   0  121.49   10.40
   7  -7   0  118.59   10.50
  -7  -7   0  116.29    9.00
   7  -7   0  173.88   29.80
  -7  -7   0  119.99    7.80
  -7  -7   0  124.09   10.00
   7  -7   0  117.49    9.40
  -7  -7   0  138.89   24.00
  -7  -7   0   96.89    9.20
  -7  -7   0  113.29   24.80
   7  -7   0  121.19   24.80
   7  -7   0  136.99   25.10
   7  -7   0  126.09   12.70
   7  -7   0  129.09   10.40
   7  -7   0  158.38   25.90
  -7  -7   0  156.08   26.60
  -7  -7   0  141.09   22.50
  -7  -7   0  108.09    9.10
   7  -7   0  115.89    9.30
   7  -7   0  121.59    8.50
  -7   7   0   71.99   14.00
   7   7   0   94.59   22.50
   7   7   0  115.99   16.80
  -7   7   0  109.49   11.10
  -7   7   0   97.99   11.50
   7   7   0   90.19   21.60
   7   7   0   87.29    9.10
   7   7   0   92.69   10.80
   7   7   0  135.79   18.30
   7   7   0  113.49   22.90
  -7   7   0   99.79   13.90
  -7   7   0   95.99    8.50
   7   7   0  103.59   11.50
  -7   7   0   95.69    8.50
  -7   7   0   96.99   13.80
   7   7   0  115.69   27.10
  -7   7   0   88.59   11.20
  -7   7   0   88.29   19.60
   7   7   0  107.69   22.90
   7   7   0  120.19   24.60
  -7   7   0   93.19    7.80
  -7   7   0  105.49   10.70
   7   7   0   86.09   14.70
  -7   7   0  102.29   15.90
  -7   7   0   87.39   19.50
   7   7   0   96.09   20.90
   7   7   0   98.89    9.60
   7   7   0   94.29   22.90
  -7   7   0   98.09   11.20
  -7   7   0   96.39   10.90
   7   7   0   92.89   20.50
  -7   7   0   94.09   11.90
  -7   7   0  101.29   11.40
   7   7   0   76.99   11.30
  -7   7   0   62.19   17.60
   7   7   0   88.89   10.80
   7   7   0  124.49   25.90
   7   7   0  125.19   23.40
   7   7   0  103.39   14.70
  -7   7   0   91.39   11.40
  -7   7   0  102.99   12.70
  -7   7   0   93.09    7.90
  -7   7   0   98.59   11.40
   7   7   0  118.09   23.80
  -7   7   0   96.89   20.10
   8  -7   0  137.39    9.70
  -8  -7   0  153.88   24.20
   8  -7   0  148.49   12.80
  -8  -7   0  151.58   23.70
  -8  -7   0  155.88   10.70
  -8  -7   0  147.79   11.10
  -8  -7   0  199.08   32.60
   8  -7   0  156.98   25.60
   8  -7   0  148.09   13.00
   8  -7   0  121.09   10.00
   8  -7   0  139.49   11.00
  -8  -7   0  149.09   11.10
   8  -7   0  128.99   25.80
   8  -7   0   83.49   22.50
   8  -7   0  141.19   11.50
  -8  -7   0  150.68   11.40
  -8  -7   0  172.98   28.00
   8  -7   0  134.29   13.80
   8  -7   0  152.38   12.30
  -8  -7   0  119.79   21.00
  -8  -7   0  136.19   11.10
   8  -7   0  158.88   26.10
  -8  -7   0  133.89   12.00
   8  -7   0  140.59    9.70
  -8  -7   0  155.08   21.70
  -8  -7   0  134.79   10.60
   8  -7   0  121.89   13.50
   8  -7   0  161.78   26.10
  -8  -7   0  124.29   22.60
  -8  -7   0  188.08   26.60
   8  -7   0  124.99   11.30
  -8  -7   0  155.88   25.40
  -8  -7   0  149.88   11.10
   8  -7   0  144.79    9.50
   8  -7   0  133.79   10.30
   8  -7   0  145.29   11.80
  -8  -7   0  116.89   11.20
  -8  -7   0  137.39   13.20
   8  -7   0  135.89    9.90
   8  -7   0  143.99   11.80
   8  -7   0  139.69   25.90
  -8  -7   0  150.78   11.10
   8  -7   0  140.49   11.20
  -8  -7   0  157.98   14.40
   8  -7   0  156.18   27.50
   8  -7   0  132.39   12.70
   8  -7   0  137.99    8.90
  -8  -7   0   96.09   19.60
  -8  -7   0  159.28   12.00
   8  -7   0  138.09   11.40
  -8  -7   0  125.99   13.60
  -8   7   0  119.59   16.70
  -8   7   0  142.39   14.10
   8   7   0  152.28   31.40
  -8   7   0  134.09   11.80
   8   7   0  116.19   22.20
  -8   7   0  134.99   17.60
   8   7   0  108.29   15.40
  -8   7   0  132.89   14.30
  -8   7   0  101.69   14.70
  -8   7   0  122.29   23.90
  -8   7   0  113.89   11.40
  -8   7   0  129.89    9.50
  -8   7   0  158.98   16.70
   8   7   0  110.19   12.50
  -8   7   0  120.49   24.90
   8   7   0  143.09   26.00
   8   7   0  133.29   17.80
   8   7   0  160.18   29.20
  -8   7   0  111.69    9.40
  -8   7   0  135.99   16.20
   8   7   0  103.89   21.90
   8   7   0  183.38   32.80
  -8   7   0  129.99   15.10
   8   7   0  152.88   28.10
   8   7   0  136.29   11.50
   8   7   0  139.49   26.70
   8   7   0  113.99   11.40
  -8   7   0  118.29   11.30
  -8   7   0  101.49   21.30
   8   7   0  118.69   12.80
   8   7   0  149.59   29.70
  -8   7   0  114.39   13.30
  -8   7   0  116.29   13.30
  -8   7   0  126.69    9.40
  -8   7   0  123.09   25.40
   8   7   0  121.39   23.80
   8   7   0  129.59   13.60
  -8   7   0   96.99   12.80
   8   7   0  142.99   26.40
   8   7   0  115.79   12.40
   8   7   0  124.29   13.40
  -8   7   0  113.39   12.90
  -8   7   0  128.69   10.00
   8   7   0  141.49   17.50
   8   7   0   97.69   15.60
  -8   7   0  121.49   24.00
  -8   7   0  123.89   11.90
   8   7   0  128.39   24.50
  -8   7   0  108.29   12.50
  -8   7   0  153.28   27.00
  -8   7   0  115.09   13.30
  -8   7   0  117.39   11.20
  -9  -7   0   42.70    6.40
  -9  -7   0   49.40   16.20
  -9  -7   0   36.80    7.00
  -9  -7   0   32.20    5.60
   9  -7   0   38.70    5.70
  -9  -7   0   36.60   13.20
   9  -7   0   43.70    6.80
  -9  -7   0   28.70    8.30
   9  -7   0   39.90    8.70
  -9  -7   0   44.60    6.10
   9  -7   0   35.40   13.30
   9  -7   0   38.90   15.40
   9  -7   0   44.80    7.70
   9  -7   0   39.00    7.90
  -9  -7   0   33.60   11.60
  -9  -7   0   52.59   14.50
  -9  -7   0   42.40    7.10
   9  -7   0   38.30    4.40
  -9  -7   0   28.30    5.60
  -9  -7   0   36.00    6.20
   9  -7   0   45.70    7.70
  -9  -7   0   40.80   14.10
   9  -7   0   28.10   15.70
   9  -7   0   45.70    5.10
  -9  -7   0   40.60    6.40
  -9  -7   0   55.09    6.90
   9  -7   0   38.10   17.90
  -9  -7   0   38.90   13.60
  -9  -7   0   28.20   12.10
   9  -7   0   45.10   15.50
  -9  -7   0   48.20    6.90
   9  -7   0   44.60    6.00
   9  -7   0   37.50    5.30
   9  -7   0   37.90    5.60
   9  -7   0   48.70    9.50
  -9  -7   0   54.09    7.30
  -9  -7   0   31.70   16.50
  -9  -7   0   47.70    9.90
  -9  -7   0   38.80   14.80
   9  -7   0   53.49    9.20
  -9  -7   0   35.50   15.40
   9  -7   0   32.20    5.40
   9  -7   0   36.70    6.70
   9  -7   0   24.10   11.80
   9  -7   0   37.40   13.30
   9  -7   0   46.20    7.00
   9  -7   0   14.00   11.20
  -9  -7   0   31.10    5.30
   9  -7   0   47.70    8.20
   9  -7   0   40.60    8.80
  -9  -7   0   42.90    8.60
   9   7   0   46.70    7.00
   9   7   0   53.59   11.80
  -9   7   0   38.90    9.00
  -9   7   0   56.49    7.90
  -9   7   0   45.40   10.20
  -9   7   0   44.80   10.10
  -9   7   0   44.40    5.20
  -9   7   0   46.10    5.00
   9   7   0   37.40    5.60
  -9   7   0   23.50   12.40
  -9   7   0   43.90    6.40
  -9   7   0   47.90    9.50
  -9   7   0   47.80    8.40
  -9   7   0   50.89   15.80
   9   7   0   45.50   15.80
  -9   7   0   37.40    9.40
  -9   7   0   19.70   11.40
  -9   7   0   49.90   11.20
   9   7   0   52.49    9.80
   9   7   0   48.00   12.70
   9   7   0   45.90   14.30
   9   7   0   37.10    8.30
   9   7   0   27.50   13.20
  -9   7   0   48.90    7.30
   9   7   0   37.30   14.30
  -9   7   0   23.90   11.90
   9   7   0   22.30   13.00
  -9   7   0   66.79   10.90
  -9   7   0   44.10   11.50
  -9   7   0   48.10    9.10
   9   7   0   48.00    7.50
   9   7   0   43.10    9.50
   9   7   0   38.70   19.90
  -9   7   0   47.70    4.80
   9   7   0   60.39    8.10
   9   7   0   49.60    9.90
  -9   7   0   41.70    7.60
   9   7   0   43.80   16.80
   9   7   0   55.49   15.90
   9   7   0   46.20    9.00
   9   7   0   52.49   19.60
  -9   7   0   54.19   10.20
   9   7   0   31.60    7.00
  -9   7   0   47.00   11.30
  -9   7   0   42.90   11.70
  -9   7   0   30.60   14.80
   9   7   0   25.70   12.00
   9   7   0   51.69   10.30
   9   7   0   51.69   16.70
   9   7   0   11.30   12.90
  -9   7   0   75.49   20.10
 -10  -7   0   43.30   14.20
 -10  -7   0   60.49    8.70
  10  -7   0   70.99    9.20
 -10  -7   0   68.99    8.00
 -10  -7   0   76.89   13.10
  10  -7   0   71.29   18.40
 -10  -7   0   67.99    8.00
 -10  -7   0   66.69   12.20
 -10  -7   0   83.09   10.80
  10  -7   0   71.39    6.90
  10  -7   0   55.99    8.70
 -10  -7   0   60.69   17.40
  10  -7   0   69.39    9.40
  10  -7   0   70.39   10.30
 -10  -7   0   66.09   19.60
 -10  -7   0   65.79    7.60
  10  -7   0  103.19   25.40
 -10  -7   0   62.09    8.60
 -10  -7   0   66.69   19.00
 -10  -7   0   67.99   11.30
 -10  -7   0   69.79    7.90
  10  -7   0   80.39   10.50
  10  -7   0   56.89    6.60
  10  -7   0   58.89    5.20
 -10  -7   0   61.49   17.40
  10  -7   0   71.79   20.50
 -10  -7   0   73.19   17.40
 -10  -7   0   62.59   19.10
  10  -7   0   55.19    6.40
  10  -7   0   55.39    9.60
  10  -7   0   70.19    7.50
  10  -7   0   67.09    8.80
  10  -7   0   64.69    7.00
  10  -7   0   81.89   26.20
 -10  -7   0   60.79    7.50
 -10  -7   0   36.80   16.20
  10  -7   0   63.89   11.50
 -10  -7   0   48.50   16.30
  10  -7   0   59.99    6.80
 -10  -7   0   69.49   20.00
 -10  -7   0   50.99    7.00
  10  -7   0   68.39   10.00
  10  -7   0   62.89    7.30
  10  -7   0   65.99    8.50
  10  -7   0  105.99   23.30
 -10  -7   0   67.69    7.70
 -10  -7   0   66.99    6.90
  10  -7   0   69.99   18.40
 -10  -7   0   55.49    6.60
  10  -7   0   75.49   12.00
 -10   7   0   61.69    6.50
 -10   7   0   91.59   16.20
 -10   7   0   44.90   17.00
  10   7   0   74.89   22.80
  10   7   0   82.79   16.70
  10   7   0   63.09   11.00
  10   7   0   44.90    9.20
  10   7   0   48.70   15.60
 -10   7   0   64.09   11.70
  10   7   0   54.19   13.50
 -10   7   0   61.09    6.40
 -10   7   0   67.19    7.70
 -10   7   0   68.69   11.20
  10   7   0   71.29   18.90
 -10   7   0   63.09    8.70
  10   7   0   49.20    9.30
 -10   7   0   76.59   20.50
 -10   7   0   54.49   11.70
  10   7   0   78.89   13.50
 -10   7   0   78.89    9.10
  10   7   0   75.89   14.00
 -10   7   0   60.19   12.40
  10   7   0   60.09    7.70
 -10   7   0   56.89   12.50
  10   7   0   54.49   19.30
 -10   7   0   60.19   18.60
  10   7   0   57.99   10.90
 -10   7   0   60.29   19.90
  10   7   0   74.59   21.10
 -10   7   0   71.29    9.10
  10   7   0   60.89   17.80
  10   7   0   63.79   18.50
 -10   7   0   90.79   21.90
 -10   7   0   55.19   11.80
 -10   7   0   62.49   14.80
  10   7   0   86.79   22.70
 -10   7   0   55.99    9.50
 -10   7   0   43.10   17.10
 -10   7   0   78.69   15.00
  10   7   0   72.39    9.40
 -10   7   0   84.09   13.80
 -10   7   0   61.99   11.60
  10   7   0   62.59    9.60
  10   7   0   74.89    9.20
  10   7   0   82.19   23.50
  10   7   0   40.30   19.10
  10   7   0   79.49   23.10
  11  -7   0   40.30   17.20
 -11  -7   0   45.80    6.70
  11  -7   0   42.10    9.80
 -11  -7   0   42.00   15.10
  11  -7   0   50.19    6.40
  11  -7   0   42.30    5.80
  11  -7   0   38.40    7.80
 -11  -7   0   41.60    7.20
 -11  -7   0   46.80    7.00
 -11  -7   0   32.50    9.00
 -11  -7   0   51.69   16.90
 -11  -7   0   41.10    9.80
 -11  -7   0   76.99   25.10
 -11  -7   0   55.09   19.20
  11  -7   0  103.99   29.00
 -11  -7   0   50.69   19.00
  11  -7   0   52.49    9.30
  11  -7   0   35.50    7.10
  11  -7   0   38.80    8.40
  11  -7   0   57.29   15.60
 -11  -7   0   31.40    9.10
 -11  -7   0   26.70   14.40
  11  -7   0   57.69   11.20
 -11  -7   0   51.19   14.70
 -11  -7   0   63.59    7.50
  11  -7   0   45.80    6.20
 -11  -7   0   47.40    8.00
  11  -7   0    8.80   10.90
  11  -7   0   51.29    6.80
  11  -7   0   47.10    8.40
  11  -7   0   50.19    6.30
 -11  -7   0   61.59   17.30
 -11  -7   0   38.10    6.40
  11  -7   0   37.50    6.40
  11  -7   0   48.80    7.10
 -11  -7   0   53.59    7.90
 -11  -7   0   57.49   16.60
  11  -7   0   58.89    8.50
 -11  -7   0   39.10    8.00
 -11  -7   0   45.30    7.10
 -11  -7   0   46.20   14.30
  11  -7   0   44.90    8.90
 -11  -7   0   39.60    7.70
 -11   7   0   25.00    7.50
  11   7   0   58.79   21.50
 -11   7   0   35.70    5.80
  11   7   0   25.00    8.00
  11   7   0   32.70    8.20
  11   7   0   36.30   17.30
 -11   7   0   46.80    7.20
 -11   7   0   51.89   12.60
  11   7   0   42.10   23.40
  11   7   0   33.80    7.80
 -11   7   0   35.50   13.90
 -11   7   0   32.80    6.70
 -11   7   0   20.90    7.10
  11   7   0   46.40   19.90
  11   7   0   22.60   16.00
 -11   7   0   33.70   17.70
  11   7   0   25.80   11.50
  11   7   0   37.70   17.90
  11   7   0   29.00    8.90
  11   7   0   24.30   17.60
 -11   7   0   37.40   12.10
 -11   7   0    7.90   14.80
 -11   7   0   38.80   17.40
 -11   7   0   39.60   19.00
 -11   7   0   29.60    5.70
 -11   7   0   33.40    6.60
  11   7   0   32.70   19.40
  11   7   0   22.80   15.40
 -11   7   0   51.39   19.70
  11   7   0   40.60   12.20
 -11   7   0   14.20   11.00
  11   7   0   32.60    9.50
  11   7   0   40.60   15.40
  11   7   0   16.60   17.20
  11   7   0   27.80    7.90
  11   7   0   43.90   10.30
  11   7   0   33.20   14.10
  11   7   0   43.30   13.90
  11   7   0   28.70    6.00
  11   7   0   28.90    6.80
 -11   7   0   36.80   17.80
  11   7   0   32.60   16.90
 -11   7   0   38.10   13.50
  11   7   0   15.80   13.80
 -12  -7   0   10.50    6.10
 -12  -7   0   18.60   14.00
 -12  -7   0   15.30    5.40
 -12  -7   0   15.50   14.40
  12  -7   0   14.30    5.60
  12  -7   0   12.80    4.50
  12  -7   0    6.10   12.50
  12  -7   0   19.10    5.70
 -12  -7   0   13.90   11.80
 -12  -7   0   12.50   11.50
  12  -7   0   19.50    7.30
 -12  -7   0    8.90   15.10
 -12  -7   0   16.00    9.00
  12  -7   0   10.20    3.80
 -12  -7   0   11.20    7.00
 -12  -7   0   12.70    5.70
 -12  -7   0   -3.40   12.70
  12  -7   0    5.10   13.20
  12  -7   0   15.80    4.40
 -12  -7   0   16.10    5.20
  12  -7   0   16.70    8.30
 -12  -7   0   13.30   12.90
  12  -7   0    9.70   14.00
 -12  -7   0   17.80   18.50
  12  -7   0    9.60    6.00
 -12  -7   0   12.00    6.80
 -12  -7   0    7.10    7.70
 -12  -7   0   25.80   15.60
  12  -7   0    3.30   14.50
  12  -7   0   -7.00   12.80
 -12  -7   0   14.90    9.10
  12  -7   0    8.10    8.00
  12  -7   0   14.30    4.00
  12  -7   0   18.80   14.90
  12  -7   0   13.40    6.20
 -12  -7   0    6.10   14.80
  12  -7   0   19.20    6.60
 -12   7   0   22.50    6.10
 -12   7   0   11.10    7.40
 -12   7   0   17.80    4.80
 -12   7   0   30.50   18.20
  12   7   0   14.70    8.30
 -12   7   0   19.50    5.50
  12   7   0   28.50   18.30
  12   7   0   11.70   17.10
  12   7   0   15.00    7.80
  12   7   0   20.50    7.20
 -12   7   0    5.80   11.60
  12   7   0   32.10   17.00
  12   7   0   16.60    7.20
  12   7   0   24.70   10.10
  12   7   0   15.60   15.10
  12   7   0    8.20    9.90
 -12   7   0   24.50   15.80
  12   7   0   -2.50   14.00
 -12   7   0   23.20   11.80
 -12   7   0  -14.10   13.20
 -12   7   0   11.50   16.10
 -12   7   0   11.90   12.50
 -12   7   0   27.60   13.60
  12   7   0   21.10   10.30
  12   7   0   48.10   24.50
 -12   7   0   15.20    5.70
  12   7   0    2.80   14.30
 -12   7   0   25.90    8.40
 -12   7   0   12.10   14.70
  12   7   0   16.90   10.40
  12   7   0   16.00    6.70
 -12   7   0   27.90    6.80
 -12   7   0   26.70   17.00
 -12   7   0    9.90   13.30
 -12   7   0   16.60   14.00
 -12   7   0   23.50   13.00
  12   7   0    5.60    8.40
 -12   7   0    8.60   11.70
  12   7   0   12.10    7.10
  12   7   0   18.80    8.10
  12   7   0    6.20   13.50
  12   7   0   -8.00   21.90
 -12   7   0   14.00    5.60
  12   7   0   34.70   22.10
 -13  -7   0   14.00    7.30
 -13  -7   0   10.20   15.00
  13  -7   0   24.60    4.60
 -13  -7   0   17.80    9.40
 -13  -7   0   10.40   27.10
 -13  -7   0   13.70    5.40
  13  -7   0   21.20   17.20
 -13  -7   0   16.20   13.50
 -13  -7   0    5.00   17.30
  13  -7   0   19.90    6.80
 -13  -7   0    3.50   12.60
 -13  -7   0   22.60   12.70
  13  -7   0   15.90   15.20
  13  -7   0   25.20    5.70
 -13  -7   0    9.40   14.10
 -13  -7   0   22.50    8.70
  13  -7   0   24.40    7.90
  13  -7   0   20.70    4.50
  13  -7   0   10.40    5.60
  13  -7   0   13.10    6.60
  13  -7   0   17.60    7.40
 -13  -7   0   23.70   15.40
 -13  -7   0   23.50   10.70
 -13  -7   0   18.80    7.20
  13  -7   0   21.70    8.70
  13  -7   0    8.10    8.00
  13  -7   0   10.10    9.30
 -13  -7   0   14.60    6.10
 -13  -7   0   21.00   19.70
  13  -7   0   14.30    5.30
 -13  -7   0   29.40   18.50
 -13  -7   0   12.30   13.70
 -13  -7   0   18.80    8.90
 -13   7   0   33.90   13.70
 -13   7   0   24.30    7.20
  13   7   0   -0.80   29.60
 -13   7   0   18.50    9.50
 -13   7   0   14.30    8.40
 -13   7   0   37.90   20.00
  13   7   0   21.50   16.40
  13   7   0   21.90   10.10
 -13   7   0   27.00   17.60
 -13   7   0   37.50   22.50
  13   7   0   24.60    5.90
  13   7   0   30.30   13.60
  13   7   0    2.90   25.90
  13   7   0   44.40   25.50
  13   7   0    7.60   15.20
  13   7   0   40.90    8.30
  13   7   0   31.60   13.30
  13   7   0   31.00   11.30
  13   7   0   24.60    8.10
  13   7   0   24.30    8.30
  13   7   0   16.50    7.40
  13   7   0   23.70   13.30
  13   7   0   15.10   18.70
 -13   7   0   38.70   15.40
 -13   7   0   21.00    7.90
 -13   7   0   48.30   17.60
  13   7   0   23.30   11.10
  13   7   0   16.10   11.80
  13   7   0   -1.60   16.90
  13   7   0    3.30   15.50
  13   7   0   25.10   16.50
  13   7   0   25.30    6.30
 -13   7   0   38.10   17.70
  13   7   0   19.50    8.30
  13   7   0   18.50   19.70
  13   7   0   23.30    9.80
  13   7   0   15.70    7.10
  13   7   0   27.20    9.70
 -13   7   0   26.80    6.50
   0  -8   0  855.41   52.29
   0  -8   0  858.91   56.09
   0  -8   0  912.01   57.69
   0  -8   0  972.60   69.59
   0  -8   0  859.81   50.99
   0  -8   0  841.62   59.69
   0  -8   0  811.92   57.49
   0  -8   0  912.01   55.59
   0  -8   0  864.61   51.79
   0  -8   0  872.81   57.09
   0  -8   0  764.62   62.89
   0  -8   0  890.81   52.79
   0  -8   0  911.31   57.79
   0  -8   0  856.61   56.29
   0  -8   0  966.80   69.09
   0  -8   0  806.32   55.69
   0  -8   0  850.21   51.09
   0  -8   0  838.72   50.49
   0  -8   0  867.51   51.69
   0  -8   0  874.71   57.49
   0  -8   0  902.51   51.29
   0  -8   0  837.02   58.69
   0  -8   0  887.91   60.29
   0  -8   0  855.21   57.89
   0  -8   0  864.71   51.09
   0  -8   0  867.21   53.79
   0  -8   0  871.41   55.49
   0  -8   0  866.41   53.39
   0  -8   0  812.02   50.39
   0  -8   0  849.61   65.59
   0  -8   0  878.51   58.19
   0  -8   0  874.21   53.29
   0  -8   0  832.02   62.09
   0  -8   0  872.21   52.69
   0  -8   0  881.81   53.79
   0  -8   0  833.92   58.39
   0  -8   0  884.51   51.69
   0  -8   0  836.52   52.49
   0  -8   0  785.42   60.99
   0   8   0 1001.90   62.29
   0   8   0  929.81   58.99
   0   8   0  900.51   63.89
   0   8   0  886.61   58.99
   0   8   0  863.41   65.79
   0   8   0  896.31   58.29
   0   8   0  886.01   51.09
   0   8   0  858.01   54.79
   0   8   0  921.81   60.19
   0   8   0  803.02   55.09
   0   8   0  875.21   61.79
   0   8   0  895.71   62.09
   0   8   0  848.82   62.09
   0   8   0  889.91   51.39
   0   8   0  896.41   59.39
   0   8   0  889.11   57.49
   0   8   0  921.91   58.69
   0   8   0  854.21   56.09
   0   8   0  880.51   60.79
   0   8   0  901.61   61.29
   0   8   0  875.11   58.19
   0   8   0  807.62   66.39
   0   8   0  917.11   55.69
   0   8   0  904.51   59.19
   1  -8   0  209.38   17.30
   1  -8   0  237.98   14.80
  -1  -8   0  228.08   17.40
   1  -8   0  237.68   15.50
   1  -8   0  245.68   16.70
  -1  -8   0  239.18   15.70
   1  -8   0  184.08   29.80
   1  -8   0  226.98   17.50
   1  -8   0  250.27   14.60
   1  -8   0  263.27   20.70
   1  -8   0  245.38   20.80
  -1  -8   0  258.57   14.80
  -1  -8   0  262.17   15.50
   1  -8   0  235.28   15.80
   1  -8   0  241.98   17.20
   1  -8   0  258.87   21.50
   1  -8   0  252.47   17.00
  -1  -8   0  271.77   22.20
  -1  -8   0  292.97   21.80
   1  -8   0  256.67   15.00
   1  -8   0  256.27   16.80
  -1  -8   0  246.98   23.20
   1  -8   0  225.08   26.20
   1  -8   0  246.58   25.00
  -1  -8   0  244.18   15.20
  -1  -8   0  259.27   16.70
   1  -8   0  256.47   16.70
  -1  -8   0  236.18   18.90
  -1  -8   0  267.17   20.40
  -1  -8   0  272.37   20.70
   1  -8   0  225.88   14.10
   1  -8   0  254.67   22.10
   1  -8   0  273.07   38.60
  -1  -8   0  244.78   15.60
  -1  -8   0  223.98   23.50
  -1  -8   0  239.38   17.50
  -1  -8   0  216.88   21.10
  -1  -8   0  238.18   21.50
  -1  -8   0  236.28   20.50
   1  -8   0  228.68   16.40
   1  -8   0  239.68   14.60
   1  -8   0  242.58   16.20
   1  -8   0  261.17   19.90
  -1  -8   0  250.97   23.10
   1  -8   0  258.07   17.20
  -1  -8   0  242.28   14.50
  -1  -8   0  247.08   15.50
  -1  -8   0  237.98   23.70
  -1  -8   0  225.28   23.70
   1  -8   0  213.38   23.90
  -1  -8   0  244.48   17.00
  -1  -8   0  246.18   16.40
  -1  -8   0  243.48   20.00
   1  -8   0  211.18   21.20
  -1  -8   0  258.77   29.20
   1  -8   0  244.48   16.80
   1  -8   0  246.68   16.60
  -1  -8   0  249.38   24.90
   1  -8   0  233.38   22.70
  -1  -8   0  255.47   15.50
  -1  -8   0  265.97   23.00
  -1  -8   0  258.27   20.90
  -1  -8   0  250.27   21.60
   1  -8   0  240.78   14.10
  -1  -8   0  238.68   33.40
   1  -8   0  245.58   21.80
  -1  -8   0  251.07   15.80
  -1  -8   0  242.28   17.10
   1  -8   0  233.08   27.30
   1  -8   0  279.17   23.10
   1  -8   0  238.68   20.00
  -1  -8   0  250.77   22.40
   1  -8   0  233.88   21.40
   1  -8   0  243.68   15.70
  -1  -8   0  245.58   16.60
   1  -8   0  238.68   19.60
  -1  -8   0  257.97   15.60
  -1   8   0  218.78   19.50
   1   8   0  204.48   20.40
   1   8   0  191.18   20.90
  -1   8   0  169.48   28.30
  -1   8   0  212.28   21.90
  -1   8   0  204.68   17.90
  -1   8   0  189.68   21.30
  -1   8   0  198.68   21.00
  -1   8   0  215.28   20.70
   1   8   0  179.28   33.90
   1   8   0  204.08   19.80
   1   8   0  208.88   19.00
  -1   8   0  220.08   22.80
  -1   8   0  207.88   21.40
  -1   8   0  185.78   19.40
   1   8   0  210.88   19.20
   1   8   0  251.97   27.80
   1   8   0  243.78   22.50
  -1   8   0  207.98   14.40
   1   8   0  227.68   21.40
  -1   8   0  221.68   24.60
   1   8   0  232.78   24.50
   1   8   0  225.58   24.40
   1   8   0  211.68   21.70
  -1   8   0  189.48   19.50
  -1   8   0  191.68   20.00
   1   8   0  207.48   21.00
  -1   8   0  250.57   26.20
  -1   8   0  218.48   22.70
   1   8   0  156.58   25.80
   1   8   0  185.18   22.80
   1   8   0  204.38   18.50
  -1   8   0  222.88   20.20
  -1   8   0  191.88   20.20
  -1   8   0  206.58   18.70
   1   8   0  214.88   16.90
   1   8   0  223.88   24.50
  -1   8   0  227.88   27.20
   1   8   0  197.48   18.20
   1   8   0  213.38   15.30
  -1   8   0  201.28   21.70
  -1   8   0  230.78   20.20
   1   8   0  192.78   23.10
   1   8   0  197.78   24.40
   1   8   0  224.48   22.00
   2  -8   0  425.66   36.60
  -2  -8   0  440.96   31.30
   2  -8   0  432.46   25.60
   2  -8   0  453.15   30.00
  -2  -8   0  419.76   29.90
   2  -8   0  452.75   27.20
  -2  -8   0  450.45   33.70
   2  -8   0  449.86   32.10
  -2  -8   0  390.56   31.90
   2  -8   0  437.46   26.40
   2  -8   0  414.16   29.70
   2  -8   0  423.76   31.20
   2  -8   0  424.16   29.50
  -2  -8   0  410.06   24.90
   2  -8   0  407.76   24.30
  -2  -8   0  438.06   27.80
  -2  -8   0  421.96   30.70
  -2  -8   0  450.75   28.00
  -2  -8   0  439.26   25.90
   2  -8   0  426.36   26.10
   2  -8   0  431.06   26.80
  -2  -8   0  457.55   25.20
   2  -8   0  432.76   30.10
  -2  -8   0  407.26   33.60
   2  -8   0  474.45   28.60
  -2  -8   0  442.66   31.90
   2  -8   0  423.26   30.20
   2  -8   0  457.95   31.00
   2  -8   0  450.55   29.90
   2  -8   0  435.06   42.90
  -2  -8   0  441.46   27.30
  -2  -8   0  436.56   25.50
  -2  -8   0  419.36   26.70
   2  -8   0  434.66   33.70
  -2  -8   0  437.66   25.70
  -2  -8   0  476.05   40.20
   2  -8   0  407.16   31.40
  -2  -8   0  442.06   30.90
  -2  -8   0  397.26   32.10
   2  -8   0  451.85   25.30
   2  -8   0  461.15   37.10
   2  -8   0  451.55   26.10
  -2  -8   0  498.75   40.50
   2  -8   0  418.76   32.70
   2  -8   0  401.06   31.40
  -2  -8   0  439.46   34.20
   2  -8   0  485.75   31.20
  -2  -8   0  413.26   38.80
  -2  -8   0  415.36   33.40
  -2  -8   0  554.24   54.39
   2  -8   0  454.55   43.60
   2  -8   0  425.56   29.20
   2  -8   0  437.26   28.10
   2  -8   0  377.66   30.30
   2  -8   0  436.06   24.40
   2  -8   0  443.76   25.40
  -2  -8   0  445.26   26.00
   2  -8   0  454.25   26.80
  -2  -8   0  441.16   46.10
   2  -8   0  392.66   36.20
  -2  -8   0  464.85   36.70
  -2  -8   0  422.26   25.70
  -2  -8   0  460.55   25.90
   2  -8   0  422.06   38.40
   2  -8   0  431.06   25.00
  -2   8   0  400.56   31.40
   2   8   0  350.06   35.60
  -2   8   0  364.76   31.70
   2   8   0  380.36   41.90
   2   8   0  376.76   30.00
   2   8   0  394.36   36.70
  -2   8   0  374.16   30.10
  -2   8   0  390.76   46.70
  -2   8   0  387.36   29.80
  -2   8   0  378.66   33.70
  -2   8   0  385.06   30.40
  -2   8   0  372.46   33.70
  -2   8   0  394.46   42.30
   2   8   0  368.26   25.90
  -2   8   0  388.46   31.50
   2   8   0  348.47   29.60
   2   8   0  350.46   39.70
  -2   8   0  368.36   44.70
  -2   8   0  359.86   27.80
  -2   8   0  370.26   29.80
  -2   8   0  368.46   35.80
   2   8   0  397.06   54.49
  -2   8   0  368.66   31.90
   2   8   0  432.36   36.30
  -2   8   0  338.57   31.80
  -2   8   0  372.26   30.70
   2   8   0  395.56   27.20
   2   8   0  385.16   40.10
  -2   8   0  358.96   29.90
  -2   8   0  371.26   32.60
  -2   8   0  378.46   35.00
  -2   8   0  393.36   27.60
  -2   8   0  388.26   30.50
  -2   8   0  400.76   30.00
   2   8   0  376.46   34.10
  -2   8   0  319.57   43.40
   2   8   0  349.27   28.90
   2   8   0  392.66   39.70
   2   8   0  366.26   26.20
  -2   8   0  383.46   32.60
   2   8   0  392.36   33.10
   2   8   0  340.37   35.50
   2   8   0  392.26   34.00
   2   8   0  354.86   35.90
   2   8   0  377.46   29.50
   2   8   0  334.77   33.40
  -2   8   0  414.66   33.30
   2   8   0  379.96   26.90
   3  -8   0  566.14   36.30
  -3  -8   0  550.44   39.50
   3  -8   0  562.54   34.60
   3  -8   0  575.94   34.30
  -3  -8   0  536.55   41.80
  -3  -8   0  531.55   46.50
  -3  -8   0  572.04   40.30
   3  -8   0  531.95   38.40
  -3  -8   0  599.34   34.30
  -3  -8   0  540.75   33.20
  -3  -8   0  515.95   35.20
  -3  -8   0  580.04   33.70
   3  -8   0  473.35   44.00
  -3  -8   0  559.14   43.10
  -3  -8   0  551.04   35.60
  -3  -8   0  582.44   39.40
  -3  -8   0  507.45   45.20
   3  -8   0  559.04   34.40
   3  -8   0  564.34   33.30
   3  -8   0  529.15   34.80
  -3  -8   0  526.55   34.70
   3  -8   0  566.34   42.50
   3  -8   0  583.74   36.50
   3  -8   0  577.94   38.20
   3  -8   0  521.15   35.90
   3  -8   0  541.35   33.50
  -3  -8   0  575.14   35.80
  -3  -8   0  547.45   33.50
   3  -8   0  483.85   49.99
  -3  -8   0  602.64   46.80
  -3  -8   0  527.15   40.00
  -3  -8   0  531.05   45.00
   3  -8   0  547.55   34.30
   3  -8   0  549.85   35.70
  -3  -8   0  571.64   34.10
  -3  -8   0  630.74   46.90
  -3  -8   0  564.54   33.80
  -3  -8   0  534.45   42.10
  -3  -8   0  510.65   44.70
  -3  -8   0  520.15   35.70
   3  -8   0  529.25   36.10
  -3  -8   0  566.24   33.80
   3  -8   0  594.54   36.30
  -3  -8   0  552.94   43.90
  -3  -8   0  545.05   45.50
   3  -8   0  531.65   50.99
   3  -8   0  588.84   33.80
  -3  -8   0  561.84   42.10
  -3  -8   0  553.64   45.90
  -3  -8   0  609.14   36.10
   3  -8   0  556.74   43.00
  -3  -8   0  567.24   35.30
   3  -8   0  528.85   35.50
   3  -8   0  509.45   44.40
   3  -8   0  540.45   34.90
   3  -8   0  551.24   35.20
   3  -8   0  547.95   33.20
  -3  -8   0  552.14   42.30
   3   8   0  555.04   39.40
  -3   8   0  538.65   32.40
  -3   8   0  624.04   41.90
  -3   8   0  546.05   39.90
  -3   8   0  567.14   39.60
  -3   8   0  561.24   38.10
  -3   8   0  530.15   39.00
   3   8   0  609.64   46.60
   3   8   0  589.34   49.99
  -3   8   0  598.94   36.70
   3   8   0  554.84   35.80
   3   8   0  553.14   43.60
  -3   8   0  545.85   41.30
   3   8   0  561.54   35.30
  -3   8   0  555.04   32.40
  -3   8   0  573.74   43.40
  -3   8   0  557.24   41.10
  -3   8   0  524.15   50.29
  -3   8   0  619.34   44.90
  -3   8   0  555.74   40.10
   3   8   0  622.94   48.80
  -3   8   0  569.64   38.50
  -3   8   0  573.74   36.20
   3   8   0  563.54   39.80
  -3   8   0  591.44   36.20
   3   8   0  576.84   35.80
   3   8   0  551.94   34.90
   3   8   0  569.04   35.70
   3   8   0  540.95   38.70
  -3   8   0  571.14   38.70
  -3   8   0  540.45   41.10
  -3   8   0  582.34   38.60
  -3   8   0  546.35   45.80
   3   8   0  533.75   42.10
  -3   8   0  554.44   35.30
  -3   8   0  602.94   40.00
   3   8   0  539.35   44.00
  -3   8   0  515.55   46.40
   3   8   0  542.45   38.40
  -3   8   0  518.05   39.40
   3   8   0  549.54   44.30
  -3   8   0  557.04   39.30
   3   8   0  462.55   48.50
   3   8   0  596.24   48.30
  -3   8   0  591.64   40.50
  -3   8   0  578.34   51.59
  -4  -8   0  211.28   13.70
  -4  -8   0  212.78   23.30
   4  -8   0  194.98   24.00
  -4  -8   0  212.28   19.20
  -4  -8   0  212.18   15.10
   4  -8   0  200.48   12.70
   4  -8   0  211.58   14.40
   4  -8   0  245.28   24.00
   4  -8   0  198.48   15.50
  -4  -8   0  201.08   13.60
   4  -8   0  196.38   17.20
   4  -8   0  198.98   12.50
  -4  -8   0  192.98   22.90
  -4  -8   0  218.78   13.00
  -4  -8   0  208.48   13.10
  -4  -8   0  190.38   14.00
   4  -8   0  195.18   12.80
   4  -8   0  215.98   17.30
  -4  -8   0  191.48   18.70
  -4  -8   0  209.98   13.00
  -4  -8   0  224.08   30.30
   4  -8   0  216.08   22.30
  -4  -8   0  206.88   22.50
  -4  -8   0  197.18   15.00
   4  -8   0  201.58   13.00
   4  -8   0  216.68   24.50
   4  -8   0  199.38   13.60
  -4  -8   0  201.28   23.10
  -4  -8   0  201.28   21.20
  -4  -8   0  222.18   15.30
  -4  -8   0  203.18   15.60
   4  -8   0  206.18   21.90
  -4  -8   0  204.38   21.90
  -4  -8   0  207.08   14.40
  -4  -8   0  226.28   13.80
   4  -8   0  202.98   13.80
   4  -8   0  213.38   12.30
  -4  -8   0  191.28   12.90
  -4  -8   0  193.08   19.60
  -4  -8   0  184.98   21.30
   4  -8   0  209.18   37.60
   4  -8   0  213.68   14.60
  -4  -8   0  221.48   20.20
   4  -8   0  232.38   38.70
  -4  -8   0  189.78   20.80
   4  -8   0  190.58   17.10
   4  -8   0  165.68   20.50
  -4  -8   0  209.78   25.40
  -4  -8   0  202.28   22.60
  -4  -8   0  203.38   13.30
   4  -8   0  205.38   13.70
   4  -8   0  189.58   17.10
  -4  -8   0  195.08   27.20
   4  -8   0  188.08   14.50
  -4  -8   0  182.98   14.80
  -4   8   0  160.98   13.50
   4   8   0  150.68   22.60
   4   8   0  156.48   28.80
   4   8   0  189.98   27.80
  -4   8   0  162.98   16.10
  -4   8   0  165.78   14.50
   4   8   0  166.98   14.20
   4   8   0  177.88   22.10
  -4   8   0  183.38   17.00
  -4   8   0  162.08   16.00
   4   8   0  167.28   28.20
  -4   8   0  175.98   33.20
  -4   8   0  176.28   13.90
  -4   8   0  177.18   16.40
  -4   8   0  191.18   33.50
  -4   8   0  175.28   25.60
  -4   8   0  203.78   24.50
  -4   8   0  176.98   19.20
  -4   8   0  175.18   11.60
   4   8   0  198.08   29.00
  -4   8   0  175.18   17.20
  -4   8   0  177.88   17.00
  -4   8   0  156.98   14.60
   4   8   0  221.18   31.50
   4   8   0  160.78   23.90
  -4   8   0  162.68   18.30
  -4   8   0  144.09   17.70
  -4   8   0  179.38   18.60
  -4   8   0  177.48   17.60
   4   8   0  183.38   21.20
   4   8   0  176.38   17.40
   4   8   0  181.38   18.50
   4   8   0  189.58   19.10
  -4   8   0  168.28   16.70
   4   8   0  184.38   13.10
   4   8   0  153.18   14.30
   4   8   0  157.18   28.90
   4   8   0  188.98   15.10
  -4   8   0  179.68   17.70
  -4   8   0  178.58   18.50
   4   8   0  181.48   13.20
  -4   8   0  173.48   15.70
  -4   8   0  165.78   16.10
   4   8   0  123.59   23.10
   5  -8   0  106.79    8.40
   5  -8   0   98.39    8.90
   5  -8   0   98.09   10.90
  -5  -8   0  124.69   23.00
  -5  -8   0   97.99    8.70
  -5  -8   0  119.79   16.30
  -5  -8   0  128.99   20.50
  -5  -8   0   90.39   17.30
  -5  -8   0   84.59    7.90
   5  -8   0  103.09   10.30
  -5  -8   0  113.19   17.60
  -5  -8   0  101.89   15.50
  -5  -8   0  100.49    7.30
   5  -8   0  104.79   26.70
  -5  -8   0   99.09    7.90
   5  -8   0  103.89    7.30
   5  -8   0  109.39   20.60
  -5  -8   0  104.99    7.40
   5  -8   0  102.09   19.30
  -5  -8   0   99.69    9.70
   5  -8   0  108.19   10.70
   5  -8   0  103.09    7.40
  -5  -8   0   96.09    8.20
   5  -8   0  151.38   24.10
   5  -8   0  100.29   18.60
   5  -8   0   99.89    7.30
   5  -8   0   87.89    6.60
   5  -8   0  103.29   17.40
  -5  -8   0   92.69    8.10
  -5  -8   0   85.99    9.00
   5  -8   0   93.29    7.30
   5  -8   0  103.89   11.50
  -5  -8   0  101.19    9.30
  -5  -8   0  101.69    9.40
   5  -8   0   90.89    9.10
   5  -8   0  107.09    6.80
  -5  -8   0  115.49   19.10
   5  -8   0   88.79    7.60
  -5  -8   0   99.59    9.40
  -5  -8   0   90.69    9.90
  -5  -8   0   99.59   21.20
  -5  -8   0   99.49    8.60
  -5  -8   0  102.79   16.60
   5  -8   0  112.49   27.80
  -5  -8   0  125.09   19.20
   5  -8   0   90.79    8.60
   5  -8   0  101.69   10.00
   5  -8   0   95.99    7.00
  -5  -8   0  103.79    9.00
   5  -8   0   77.19   17.30
   5  -8   0   91.29    7.90
  -5  -8   0  133.89   19.50
   5  -8   0   98.09    8.20
  -5  -8   0  102.89   11.50
  -5  -8   0   74.69   16.50
  -5   8   0   73.89   11.10
   5   8   0  110.39   22.20
   5   8   0   82.19    7.10
   5   8   0   74.99   16.00
  -5   8   0   78.39   15.90
  -5   8   0   58.09   16.40
   5   8   0   72.59    7.20
   5   8   0   89.99   20.80
  -5   8   0   86.29   11.00
   5   8   0   73.09   17.90
  -5   8   0   72.69   18.60
  -5   8   0   70.79   17.30
  -5   8   0   99.39   18.50
  -5   8   0   88.69    8.70
   5   8   0   74.19    9.30
   5   8   0   63.79   19.80
  -5   8   0   68.89   10.50
  -5   8   0   68.69   10.40
  -5   8   0  101.69   11.20
  -5   8   0   97.89   14.60
  -5   8   0   73.39    9.10
  -5   8   0   75.79    7.10
   5   8   0   82.19   12.60
   5   8   0   57.99   18.50
   5   8   0   77.49   22.80
   5   8   0   68.69   21.50
  -5   8   0   65.99   16.10
   5   8   0   67.59    9.20
   5   8   0   61.99   17.60
  -5   8   0   83.29    8.90
  -5   8   0   88.49    9.00
  -5   8   0   85.49   10.50
  -5   8   0   68.59   12.30
   5   8   0   59.29   15.30
  -5   8   0   69.19    9.10
   5   8   0   66.39   19.70
   5   8   0   81.39    9.80
  -5   8   0   86.99   13.90
  -5   8   0   74.89    6.60
  -5   8   0   65.99   14.70
   5   8   0   78.59   21.60
  -5   8   0   73.09   11.70
   5   8   0   86.59   14.00
  -5   8   0   88.69   10.50
  -5   8   0   96.89   11.20
   5   8   0   70.09    9.10
   6  -8   0  320.57   22.00
  -6  -8   0  347.77   30.50
   6  -8   0  326.27   24.40
   6  -8   0  310.37   33.90
   6  -8   0  348.17   22.20
   6  -8   0  318.47   21.70
  -6  -8   0  342.47   23.80
  -6  -8   0  298.97   31.70
   6  -8   0  335.47   23.50
   6  -8   0  339.77   21.30
   6  -8   0  327.67   21.10
   6  -8   0  314.87   24.20
  -6  -8   0  336.97   23.20
  -6  -8   0  324.97   22.10
   6  -8   0  321.97   22.40
   6  -8   0  326.27   23.00
   6  -8   0  337.17   21.20
  -6  -8   0  303.57   26.40
  -6  -8   0  330.47   23.30
   6  -8   0  320.47   32.00
  -6  -8   0  285.87   31.40
  -6  -8   0  301.67   23.10
   6  -8   0  335.77   23.30
  -6  -8   0  281.37   31.00
   6  -8   0  329.47   26.10
   6  -8   0  324.67   21.50
  -6  -8   0  320.27   30.80
  -6  -8   0  314.07   21.10
  -6  -8   0  301.47   28.50
  -6  -8   0  315.07   22.30
  -6  -8   0  299.57   34.40
   6  -8   0  308.67   24.30
  -6  -8   0  367.86   30.60
   6  -8   0  315.17   21.80
  -6  -8   0  325.67   32.40
   6  -8   0  331.77   22.30
  -6  -8   0  323.27   22.10
   6  -8   0  287.37   32.80
   6  -8   0  326.87   20.90
   6  -8   0  310.87   25.20
   6  -8   0  323.57   34.80
  -6  -8   0  302.67   25.10
  -6  -8   0  381.76   35.40
  -6  -8   0  319.77   22.40
   6  -8   0  299.97   33.20
  -6  -8   0  306.87   22.40
  -6  -8   0  317.17   26.10
  -6  -8   0  290.17   34.80
  -6  -8   0  317.57   30.30
  -6  -8   0  297.57   32.40
  -6  -8   0  319.37   21.80
  -6  -8   0  329.07   21.30
   6  -8   0  307.37   32.50
  -6  -8   0  315.97   28.60
  -6  -8   0  324.77   22.80
   6   8   0  369.36   37.40
   6   8   0  345.67   38.30
   6   8   0  397.96   40.60
  -6   8   0  367.46   25.60
   6   8   0  384.66   29.00
  -6   8   0  376.86   28.80
  -6   8   0  373.06   26.30
   6   8   0  361.76   29.60
  -6   8   0  371.96   26.20
   6   8   0  354.06   38.20
   6   8   0  400.76   25.00
   6   8   0  343.17   38.00
   6   8   0  377.96   39.90
  -6   8   0  405.86   33.60
   6   8   0  417.26   37.30
   6   8   0  431.46   43.20
  -6   8   0  386.86   23.60
  -6   8   0  406.26   25.90
  -6   8   0  387.26   25.90
  -6   8   0  380.86   25.20
  -6   8   0  390.46   23.30
   6   8   0  359.16   35.40
  -6   8   0  334.07   38.60
   6   8   0  360.66   25.10
  -6   8   0  353.66   28.30
  -6   8   0  356.96   20.80
  -6   8   0  360.06   24.00
   6   8   0  369.16   36.90
   6   8   0  375.06   22.30
  -6   8   0  390.16   34.20
  -6   8   0  375.26   26.10
   6   8   0  373.46   38.90
   6   8   0  377.36   25.20
   6   8   0  388.46   41.70
  -6   8   0  408.06   26.50
  -6   8   0  376.76   23.10
   6   8   0  384.56   25.10
  -6   8   0  338.97   36.60
  -6   8   0  379.46   27.30
   6   8   0  361.36   22.50
   6   8   0  360.36   38.90
  -6   8   0  429.66   38.70
  -6   8   0  365.96   24.30
  -6   8   0  379.16   40.90
   6   8   0  348.87   39.30
  -6   8   0  351.36   24.70
  -6   8   0  368.06   20.80
   7  -8   0   38.30    5.10
   7  -8   0   41.90    5.20
   7  -8   0   33.30    4.40
  -7  -8   0   39.10    6.30
   7  -8   0   43.50    8.10
  -7  -8   0   28.70    5.30
   7  -8   0   44.50    6.70
  -7  -8   0   34.50    4.20
   7  -8   0   35.70   14.10
   7  -8   0   31.00    5.20
  -7  -8   0   40.20   13.60
  -7  -8   0   28.50    5.00
  -7  -8   0   44.90   12.80
  -7  -8   0   39.70    6.80
  -7  -8   0   29.60   11.20
   7  -8   0   33.70    3.90
  -7  -8   0   39.20   14.10
  -7  -8   0   36.40   14.20
  -7  -8   0   25.30   10.50
  -7  -8   0   27.30    4.90
  -7  -8   0   35.00   14.70
   7  -8   0   32.50    6.30
  -7  -8   0   33.70   10.60
   7  -8   0   33.50   12.90
   7  -8   0   27.90   11.20
  -7  -8   0   40.30   11.90
   7  -8   0   37.00    6.40
  -7  -8   0   30.00    5.00
  -7  -8   0   28.70    6.10
   7  -8   0   21.60   12.30
  -7  -8   0   33.40   11.00
   7  -8   0   41.00    5.90
  -7  -8   0   55.69   17.80
  -7  -8   0   34.50   12.00
  -7  -8   0   27.60    4.60
  -7  -8   0   32.10    7.30
  -7  -8   0   34.50    4.10
   7  -8   0   36.80    5.60
   7  -8   0   36.90    4.20
   7  -8   0   37.60    5.60
   7  -8   0   32.20    8.10
  -7  -8   0   35.50    8.00
  -7  -8   0   26.00    5.00
   7  -8   0   37.10    7.50
   7  -8   0   23.00   13.00
   7  -8   0   15.70   11.00
   7  -8   0   28.70    8.00
  -7  -8   0   33.10    5.40
   7  -8   0   33.20    6.80
   7  -8   0   37.80    5.30
  -7  -8   0   27.40    5.10
   7   8   0   22.60    6.90
   7   8   0   28.00    5.20
   7   8   0   22.90    6.70
  -7   8   0   28.20    5.10
  -7   8   0   16.00   12.90
  -7   8   0   21.50    5.90
   7   8   0   47.80   15.70
   7   8   0   35.50   17.20
  -7   8   0   24.20   13.30
   7   8   0   13.70    8.10
   7   8   0   33.30    7.30
  -7   8   0   20.80    5.20
   7   8   0   29.50   13.70
  -7   8   0   15.80    8.30
   7   8   0   15.90    8.90
   7   8   0   20.50   12.40
   7   8   0   30.20   12.60
  -7   8   0   29.90    6.40
   7   8   0   21.50   11.60
  -7   8   0   14.00    5.70
  -7   8   0   15.70    5.40
  -7   8   0   24.90    6.30
  -7   8   0   26.00    6.30
  -7   8   0   28.10    5.80
  -7   8   0   23.10   12.50
  -7   8   0   31.30    7.10
  -7   8   0   24.20    5.40
   7   8   0    9.70   11.20
   7   8   0   29.30    6.90
   7   8   0   60.39   21.10
   7   8   0   21.60    5.10
   7   8   0   28.60   13.80
   7   8   0   37.90   16.40
  -7   8   0   23.70    6.40
  -7   8   0   18.60    6.60
  -7   8   0   27.40    3.70
  -7   8   0   27.50    5.10
  -7   8   0   25.50    4.90
   7   8   0   22.20   13.40
   7   8   0   20.50   12.30
  -7   8   0   21.00    9.40
  -7   8   0   24.20   13.50
  -7   8   0   25.40    3.50
  -7   8   0   28.20    5.20
   8  -8   0  101.69   24.70
   8  -8   0   80.69    5.90
   8  -8   0   76.79    8.20
  -8  -8   0  109.09   23.80
  -8  -8   0   74.19   16.50
   8  -8   0   68.29   18.90
  -8  -8   0   94.39   12.70
  -8  -8   0   85.49   18.30
   8  -8   0   85.29   10.30
   8  -8   0   98.79   12.70
   8  -8   0   91.29    8.00
  -8  -8   0  121.09   26.80
  -8  -8   0   74.79    5.80
   8  -8   0   87.49    7.00
   8  -8   0   89.69    8.50
  -8  -8   0   85.89    8.50
   8  -8   0   75.49    6.50
   8  -8   0   81.19    8.80
  -8  -8   0   90.09    9.40
   8  -8   0  103.09   12.20
  -8  -8   0  117.19   20.80
  -8  -8   0   79.69   10.30
   8  -8   0   56.69   15.60
   8  -8   0   83.69   22.10
  -8  -8   0   76.39   18.60
  -8  -8   0   78.19    7.50
   8  -8   0   81.19    7.90
  -8  -8   0   83.49    8.50
  -8  -8   0  103.29   13.30
  -8  -8   0   69.69   16.20
  -8  -8   0   82.29    8.40
  -8  -8   0   99.39   19.70
   8  -8   0   83.09    7.00
   8  -8   0   47.10   16.40
  -8  -8   0   86.29    8.70
   8  -8   0   86.59    9.40
  -8  -8   0   89.59    8.30
  -8  -8   0   81.89    6.00
   8  -8   0   88.09   18.40
  -8  -8   0   83.89    7.80
   8  -8   0   80.99    7.90
  -8  -8   0   73.69   16.50
   8  -8   0   80.79    6.60
  -8  -8   0   81.69    8.40
  -8  -8   0   65.29   18.30
  -8  -8   0   94.39    8.20
   8   8   0   58.49   10.20
   8   8   0   57.29   10.40
  -8   8   0   68.99   10.80
  -8   8   0   68.99   20.20
   8   8   0   51.29    9.20
   8   8   0   49.70   18.90
   8   8   0   49.30   17.40
   8   8   0   93.59   16.10
   8   8   0   78.99   12.20
  -8   8   0   55.99    8.50
  -8   8   0   61.59   10.80
  -8   8   0   61.09   19.30
   8   8   0   54.19   20.50
  -8   8   0   74.39   11.60
   8   8   0   59.59    7.60
  -8   8   0   65.29   11.30
   8   8   0   50.19   19.10
   8   8   0   63.59    8.20
   8   8   0   73.79   20.80
  -8   8   0   56.79    5.80
  -8   8   0   35.20   15.10
   8   8   0   51.09   19.00
  -8   8   0   59.39    7.30
  -8   8   0   55.59    9.70
  -8   8   0   57.19   17.70
  -8   8   0   32.50   16.40
   8   8   0   53.59    9.90
   8   8   0   63.59   21.90
  -8   8   0   60.19   10.70
  -8   8   0   56.09    6.00
  -8   8   0   66.29   10.40
  -8   8   0   66.99   15.40
   8   8   0   34.70   15.30
  -8   8   0   68.49   10.20
   8   8   0   40.80   15.90
  -8   8   0   49.40    9.90
   8   8   0   75.09   22.50
  -8   8   0   52.09    9.40
  -8   8   0   57.89    6.90
  -8   8   0   53.49    9.20
   8   8   0   62.79   15.10
  -8   8   0   60.59    8.70
   8   8   0   60.89   19.00
   8   8   0   78.89   21.70
  -8   8   0   56.79   10.50
  -8   8   0   46.90   12.10
  -8   8   0   71.09   20.60
   9  -8   0  122.59   27.40
  -9  -8   0  159.78   27.60
   9  -8   0  132.29   11.40
  -9  -8   0  112.49   22.70
   9  -8   0  145.89   30.10
   9  -8   0  130.89    8.60
  -9  -8   0  140.99   11.00
   9  -8   0  141.49   30.40
  -9  -8   0  115.99   10.80
  -9  -8   0  119.19   12.10
   9  -8   0  128.89   13.10
  -9  -8   0   59.69   23.20
   9  -8   0  123.09   10.90
  -9  -8   0  137.59   15.00
   9  -8   0  142.69   13.40
  -9  -8   0  141.09   11.60
   9  -8   0  115.39   10.10
   9  -8   0  133.69   11.60
   9  -8   0  132.29   13.40
   9  -8   0  134.69   10.10
  -9  -8   0  120.89   24.20
   9  -8   0  116.69    9.50
  -9  -8   0   95.59   22.20
   9  -8   0  138.79    9.80
   9  -8   0  149.19   15.20
  -9  -8   0  130.79   11.40
  -9  -8   0  159.58   30.20
   9  -8   0  153.58   30.00
   9  -8   0  121.99   23.10
  -9  -8   0  129.49   10.80
   9  -8   0  135.99   12.50
  -9  -8   0  123.79   23.40
  -9  -8   0  127.99   11.10
  -9  -8   0  135.39   23.70
   9  -8   0  140.99   12.10
   9  -8   0  120.59    8.40
   9  -8   0  169.28   28.90
   9  -8   0  125.19   11.60
  -9  -8   0  143.39   27.80
  -9  -8   0  139.39   14.10
   9  -8   0  125.49    9.40
  -9  -8   0  120.69   31.70
  -9  -8   0  121.29   12.50
  -9  -8   0  134.89   11.50
   9  -8   0  117.99   14.20
  -9  -8   0  126.89   14.60
  -9  -8   0  122.09   10.50
  -9  -8   0  112.49   10.70
   9  -8   0  123.59   11.30
  -9  -8   0  140.89   11.20
   9  -8   0  117.89   11.50
   9   8   0  103.49   13.00
  -9   8   0  118.69   15.90
  -9   8   0  122.79   11.10
  -9   8   0  106.89   11.10
  -9   8   0  114.69   12.80
   9   8   0  144.59   31.50
  -9   8   0   84.29   22.90
  -9   8   0  123.99   14.70
   9   8   0  122.89   28.20
  -9   8   0  102.99   25.90
  -9   8   0  102.69   14.10
  -9   8   0  106.29    9.50
  -9   8   0  114.79   12.10
  -9   8   0  100.09   24.70
  -9   8   0  171.08   32.00
   9   8   0  103.99   24.70
  -9   8   0  138.89   18.70
   9   8   0   64.99   24.50
   9   8   0  148.19   35.90
   9   8   0  136.49   17.60
  -9   8   0  142.69   17.30
  -9   8   0  117.99   11.30
   9   8   0  183.98   34.00
  -9   8   0  125.49   14.30
   9   8   0   95.09   23.10
  -9   8   0  132.39   13.50
   9   8   0  116.39   10.60
  -9   8   0  108.09   16.60
   9   8   0  112.99   11.90
   9   8   0  110.79   23.50
   9   8   0  123.69   11.40
   9   8   0  128.79   27.50
   9   8   0  107.49   14.00
  -9   8   0  110.89   14.10
  -9   8   0  104.89   26.30
  -9   8   0  137.59   14.50
   9   8   0  128.79   11.70
   9   8   0  107.49   13.50
   9   8   0  120.09   16.10
   9   8   0  108.39   24.00
   9   8   0  106.99   18.70
  -9   8   0  156.28   24.10
   9   8   0  110.29   13.00
  -9   8   0  112.69   26.70
   9   8   0  145.89   30.60
   9   8   0  118.59   24.80
 -10  -8   0    2.10   10.30
  10  -8   0    0.10    4.10
  10  -8   0    1.90    5.10
 -10  -8   0   30.10   26.80
  10  -8   0    8.10   10.70
 -10  -8   0    9.50    4.10
  10  -8   0    5.10    2.30
  10  -8   0    5.00    3.80
 -10  -8   0    4.00    4.60
  10  -8   0    1.80   10.30
 -10  -8   0    1.70   10.10
  10  -8   0   10.80    5.30
  10  -8   0    1.70    9.90
 -10  -8   0    7.90    4.50
  10  -8   0    6.60    2.70
  10  -8   0    8.30    3.70
 -10  -8   0    5.00    5.30
 -10  -8   0    2.80    5.40
  10  -8   0    4.00   11.70
 -10  -8   0    2.30   10.30
 -10  -8   0    4.30   12.20
  10  -8   0    5.70    2.90
 -10  -8   0    8.60    4.40
  10  -8   0    3.20    4.90
  10  -8   0    7.40    4.50
 -10  -8   0   -4.00    5.30
  10  -8   0    0.00    7.70
  10  -8   0    1.60    4.80
 -10  -8   0   10.30   10.40
 -10  -8   0  -10.30    9.80
 -10  -8   0   14.90   15.70
  10  -8   0    4.80    5.60
 -10  -8   0    4.50    4.30
  10  -8   0   -0.10    4.00
  10  -8   0    4.40    4.40
 -10  -8   0    7.90   12.50
 -10  -8   0    3.70    4.90
 -10  -8   0    6.40    4.10
 -10  -8   0    9.20    4.30
 -10  -8   0  -24.90   15.90
  10  -8   0    6.80    6.40
 -10  -8   0    6.20    3.80
  10  -8   0   -3.40   10.30
  10  -8   0    8.90    3.80
  10  -8   0    5.50    3.60
 -10  -8   0    7.10    5.20
  10  -8   0    4.60    3.30
  10   8   0    0.10   14.30
 -10   8   0   -0.80    6.90
 -10   8   0   10.00    4.60
 -10   8   0    1.10   13.20
  10   8   0    1.20    4.30
 -10   8   0   11.20    4.40
 -10   8   0   10.10    5.50
  10   8   0    3.30   11.70
 -10   8   0   18.30    8.70
 -10   8   0    6.50    4.40
  10   8   0    6.60    5.00
  10   8   0    4.70    7.10
 -10   8   0   -4.10    9.40
  10   8   0    9.10    9.30
 -10   8   0    5.30    3.10
 -10   8   0   -5.50   11.30
  10   8   0   10.80   14.30
  10   8   0   10.40    6.70
  10   8   0   -7.80   10.40
  10   8   0    4.90    5.50
 -10   8   0    4.60    6.60
  10   8   0   10.60   12.60
  10   8   0    4.60   10.30
  10   8   0   -4.10   12.70
 -10   8   0   -8.60    9.70
 -10   8   0    4.40   11.50
  10   8   0    8.10    6.40
 -10   8   0   13.40   15.80
  10   8   0   16.60   16.30
 -10   8   0   12.90    8.30
 -10   8   0    5.20    7.70
  10   8   0    9.50    5.90
 -10   8   0    8.40    9.80
 -10   8   0   18.50   10.70
  10   8   0   24.80   16.80
  10   8   0    4.40    5.10
  10   8   0    4.30    4.30
 -10   8   0   -4.00    9.30
 -10   8   0    9.10    3.50
  10   8   0    0.10   12.70
 -10   8   0   15.80    5.80
  10   8   0    5.10    5.30
 -10   8   0    2.50    7.40
  10   8   0   -3.10    8.40
 -10   8   0    0.70   10.50
 -11  -8   0   24.90    7.80
  11  -8   0   25.30    5.20
 -11  -8   0   26.20    6.60
 -11  -8   0   15.20    5.70
  11  -8   0   10.90    4.50
  11  -8   0   16.00    5.60
  11  -8   0   13.40    4.10
 -11  -8   0   24.40    5.70
 -11  -8   0   36.40   17.50
 -11  -8   0    1.30    9.50
  11  -8   0   16.90    5.50
  11  -8   0   15.60    6.40
 -11  -8   0   17.60    6.50
 -11  -8   0   12.20   14.70
  11  -8   0   33.30    9.30
 -11  -8   0   11.10    5.20
  11  -8   0   23.90    6.70
  11  -8   0   11.80   13.30
 -11  -8   0   25.30   13.20
 -11  -8   0   27.20    9.80
 -11  -8   0   26.30   14.20
  11  -8   0   -5.20    9.10
  11  -8   0   20.30    7.00
  11  -8   0   28.60   17.40
  11  -8   0   15.00   12.90
  11  -8   0   23.60    8.50
 -11  -8   0   24.30   13.50
  11  -8   0   25.40    7.00
 -11  -8   0  -14.10    9.40
  11  -8   0   27.50    8.10
 -11  -8   0   20.10   15.90
  11  -8   0   22.80    4.10
 -11  -8   0   19.80   12.60
 -11  -8   0   24.30    7.20
 -11  -8   0   19.00    5.50
 -11  -8   0   17.70    6.10
  11  -8   0   16.30    5.70
 -11  -8   0   54.99   20.70
  11  -8   0   14.80    4.40
  11   8   0   23.00   17.70
  11   8   0    5.10    5.70
 -11   8   0    9.40    5.20
 -11   8   0    4.30    8.80
 -11   8   0   24.00   16.20
 -11   8   0   11.10    6.00
 -11   8   0    5.60    5.70
  11   8   0    7.70    6.00
  11   8   0    8.60    6.60
  11   8   0   18.70   14.60
  11   8   0   17.50   13.60
  11   8   0   11.20   10.00
  11   8   0    9.20   15.30
  11   8   0    7.30    6.60
  11   8   0   10.60   14.00
  11   8   0   13.10    6.40
  11   8   0   12.60    5.50
  11   8   0    5.80   14.70
 -11   8   0   22.40   10.40
  11   8   0   14.10    7.10
 -11   8   0   12.10    9.80
 -11   8   0   14.30    4.40
  11   8   0   20.20   15.80
 -11   8   0   47.00   20.00
  11   8   0    7.60    6.70
  11   8   0   28.20   15.50
 -11   8   0   18.30    8.90
 -11   8   0   11.10    5.30
 -11   8   0   10.20    5.40
 -11   8   0   12.30    4.30
  11   8   0   14.90    9.40
 -11   8   0    2.50    9.00
  11   8   0   22.70   22.40
  11   8   0   17.80   14.80
 -11   8   0    4.00    6.70
  11   8   0   27.10   15.70
 -11   8   0   23.70   19.30
 -11   8   0   10.20   14.50
  11   8   0    6.40   12.80
  12  -8   0   46.60    8.70
  12  -8   0   37.50   17.20
 -12  -8   0   26.10    6.50
  12  -8   0   42.90   10.90
 -12  -8   0   35.50    7.40
 -12  -8   0   42.40   10.20
  12  -8   0   43.40    9.40
 -12  -8   0   12.10   14.80
  12  -8   0   43.60    6.20
 -12  -8   0   19.70   14.60
 -12  -8   0   35.60    8.50
  12  -8   0   48.60   10.30
 -12  -8   0   40.40   18.30
 -12  -8   0   35.40    7.60
 -12  -8   0   50.99   11.70
 -12  -8   0   31.50    9.20
 -12  -8   0   28.30   17.60
  12  -8   0   46.60   10.20
  12  -8   0   35.70    7.70
 -12  -8   0   42.90   15.00
 -12  -8   0   26.70   13.50
  12  -8   0   15.90   13.90
  12  -8   0   43.70    6.50
 -12  -8   0   50.59   19.40
 -12  -8   0   45.90   10.40
 -12  -8   0   19.30   21.30
 -12  -8   0   33.80   15.50
 -12  -8   0   37.40   18.30
  12  -8   0   32.10    5.80
 -12  -8   0   48.80   18.70
 -12   8   0   49.70   21.10
 -12   8   0   33.20    8.20
  12   8   0   39.40   11.40
 -12   8   0   74.99   13.80
 -12   8   0   42.80   12.90
 -12   8   0   36.00   19.80
  12   8   0   44.80   10.80
 -12   8   0   56.99    7.90
 -12   8   0   34.70    7.80
 -12   8   0   28.00   12.70
  12   8   0   33.10    7.70
 -12   8   0   43.90    7.00
 -12   8   0   29.00   17.30
 -12   8   0   45.00    8.70
  12   8   0   21.20   18.70
 -12   8   0   31.80   17.00
  12   8   0   39.30   28.50
  12   8   0   47.60   10.40
 -12   8   0   43.00   14.60
 -12   8   0   43.50   14.50
 -12   8   0   51.59   24.60
 -12   8   0   47.40    9.50
  12   8   0   30.90   10.30
 -12   8   0   57.89   23.80
  12   8   0   25.80   18.00
 -12   8   0   49.60   11.10
  12   8   0   47.00   25.50
 -12   8   0   48.70   33.90
  12   8   0   48.90   15.80
  12   8   0   46.50   14.80
 -12   8   0   33.40    7.20
  12   8   0   68.89   21.90
  12   8   0   56.09   12.20
  12   8   0   26.80    8.00
  12   8   0   30.20   21.40
  12   8   0   60.29   14.50
  12   8   0   58.39   25.80
  12   8   0   34.90   19.50
  12   8   0   37.50   23.60
  12   8   0   31.00   18.50
  12   8   0   35.60   13.90
  12   8   0   40.80   13.60
  12   8   0   33.90   11.20
 -12   8   0    0.60   19.50
 -13  -8   0   20.40   13.30
  13  -8   0    8.50    5.10
 -13  -8   0   15.00   20.00
  13  -8   0   20.80    9.20
 -13  -8   0   11.10   14.80
  13  -8   0   10.30    6.50
 -13  -8   0    2.50    9.90
  13  -8   0   13.40    4.90
 -13  -8   0   10.00   16.60
 -13  -8   0    9.20    5.30
 -13  -8   0   15.60   16.80
  13  -8   0    7.40   17.50
  13  -8   0   12.40   15.10
  13  -8   0    6.30   17.10
 -13  -8   0   27.60   14.20
 -13  -8   0   13.30    9.90
 -13  -8   0    2.80   10.80
 -13  -8   0    7.60    7.60
  13  -8   0    8.70    6.20
 -13  -8   0   13.00   10.40
  13  -8   0    4.90   14.30
  13  -8   0   12.20    4.30
 -13  -8   0  -17.20   14.20
 -13  -8   0   12.50   20.00
 -13  -8   0    4.90   13.00
 -13  -8   0   36.20   16.70
  13  -8   0   14.00    4.50
  13  -8   0   14.60    7.40
 -13  -8   0   24.70   18.20
  13  -8   0   -2.50    8.90
 -13  -8   0    9.80    8.10
 -13  -8   0    9.20    5.70
 -13  -8   0    7.30    9.80
  13  -8   0   15.00    6.10
  13   8   0   11.20    8.30
  13   8   0   23.00   11.10
  13   8   0    7.70    7.30
  13   8   0    2.10    8.70
  13   8   0    1.90   32.00
  13   8   0   -4.20   34.80
 -13   8   0    7.40   20.30
  13   8   0    5.70    4.90
  13   8   0   24.70   21.10
[truncated: 10,597,343 more chars]
